# Supplementary material for: The oxidative stress response of pathogenic Leptospira is controlled by two peroxide stress regulators which putatively cooperate in controlling virulence
Source: PLoS Pathog. 2021 Dec 2;17(12):e1009087. doi: 10.1371/journal.ppat.1009087 (PMC8638851; doi:10.1371/journal.ppat.1009087)
Supplement: S3 Table — Differential gene expressions in WT and perRAperRB double mutant are compared with gene numbering according to Leptospira interrogans serovar Manilae strain UP-MMC-NIID-LP genome. (XLS) [file ppat.1009087.s011.xls]

## Sheet: S3 Table
S3 Table. Complete set of ORF expression in Leptospira interrogans WT and double perRAperRB mutant
	WT (replicates)			perRAperRB mutant (replicates)			Normalized WT (replicates)			Normalized perRAperRB mutant (replicates)				Mean of normalized replicates		perRAperRB mutant vs WT FC
ORFa	WT-1	WT-2	WT-3	perRAperRB-1	perRAperRB-2	perRAperRB-3	WT-1	WT-2	WT-3	perRAperRB-1	perRAperRB-2	perRAperRB-3	Base Mean	WT	perRAperRB mutant	perRAperRB mutant vs WT FC	perRAperRB mutant vs WT Log2FC	perRAperRB mutant vs WT p-value	perRAperRB mutant vs WT adjusted p-value
LIMLP_00005	3139	3267	1356	3145	3798	1874	3159	3442	2112	2855	2624	1760	2658.66	2904	2413	0.831	-0.267	0.0378753	0.0698788
LIMLP_00010	1880	2060	1169	4491	4910	2514	1892	2170	1820	4078	3392	2361	2618.87	1961	3277	1.636	0.71	7.22484e-05	0.000228927
LIMLP_00015	885	972	549	1253	1695	810	891	1024	855	1138	1171	761	973.16	923	1023	1.093	0.129	0.468631	0.57971
LIMLP_00020	2603	3662	703	1276	1655	612	2620	3858	1095	1159	1143	575	1741.55	2524	959	0.409	-1.291	6.11254e-11	3.99989e-10
LIMLP_00025	19932	18663	15021	19148	25455	15909	20060	19664	23391	17385	17584	14942	18837.5	21038	16637	0.791	-0.338	0.0189361	0.0377831
LIMLP_00030	16445	15509	12254	20821	26530	16724	16551	16341	19082	18904	18326	15707	17485.1	17325	17646	1.018	0.026	0.85688	0.901386
LIMLP_00035	4679	4470	3336	5798	7930	5578	4709	4710	5195	5264	5478	5239	5099.06	4871	5327	1.095	0.131	0.267076	0.370573
LIMLP_00040	831	665	610	1084	1625	1187	836	701	950	984	1122	1115	951.4	829	1074	1.303	0.382	0.0309051	0.05831
LIMLP_00045	2428	2206	1651	6733	8304	5089	2444	2324	2571	6113	5736	4780	3994.6	2446	5543	2.257	1.175	8.60569e-16	8.43977e-15
LIMLP_00050	1855	1579	663	1416	1871	1508	1867	1664	1032	1286	1292	1416	1426.23	1521	1331	0.899	-0.153	0.494352	0.602926
LIMLP_00055	102166	88185	71391	171967	229824	234224	102822	92913	111172	156134	158755	219982	140296	102302	178290	1.725	0.787	3.32891e-10	2.00946e-09
LIMLP_00060	4122	4488	1967	5293	7212	4661	4148	4729	3063	4806	4982	4378	4350.87	3980	4722	1.203	0.266	0.0596562	0.103449
LIMLP_00065	2145	2234	849	2548	3396	1910	2159	2354	1322	2313	2346	1794	2047.96	1945	2151	1.13	0.176	0.249198	0.350679
LIMLP_00070	872	869	798	1325	1823	1123	878	916	1243	1203	1259	1055	1092.14	1012	1172	1.171	0.228	0.259979	0.362507
LIMLP_00075	1352	1368	1045	4422	6521	5814	1361	1441	1627	4015	4505	5460	3068.19	1476	4660	3.139	1.65	3.97724e-41	1.68591e-39
LIMLP_00080	369	424	87	442	575	350	371	447	135	401	397	329	346.8	318	376	1.306	0.385	0.239127	0.339008
LIMLP_00085	802	1017	775	3201	3508	1676	807	1072	1207	2906	2423	1574	1664.85	1029	2301	2.201	1.138	1.8742e-05	6.5537e-05
LIMLP_00090	1153	1093	676	1560	2058	1339	1160	1152	1053	1416	1422	1258	1243.37	1122	1365	1.217	0.283	0.0388835	0.0714207
LIMLP_00095	5849	5372	3999	6139	8171	6595	5887	5660	6227	5574	5644	6194	5864.32	5925	5804	0.979	-0.03	0.781532	0.847856
LIMLP_00100	3699	3718	1590	2914	3996	1810	3723	3917	2476	2646	2760	1700	2870.34	3372	2369	0.701	-0.513	1.1493e-05	4.17978e-05
LIMLP_00105	6	2	1	4	3	6	6	2	2	4	2	6	3.51	3	4	1.222	0.289	0.859715	0.902039
LIMLP_00110	3596	3208	2530	3844	5231	4198	3619	3380	3940	3490	3613	3943	3664.18	3646	3682	1.011	0.015	0.897465	0.927614
LIMLP_00115	527	448	341	518	771	481	530	472	531	470	533	452	498.01	511	485	0.949	-0.076	0.701455	0.783847
LIMLP_00120	842	845	440	1241	1435	790	847	890	685	1127	991	742	880.47	807	953	1.171	0.228	0.161186	0.243439
LIMLP_00125	6249	5746	5625	17050	26257	24131	6289	6054	8759	15480	18138	22664	12897.3	7034	18761	2.672	1.418	1.89348e-32	5.08705e-31
LIMLP_00130	1076	1091	607	3906	4955	3599	1083	1149	945	3546	3423	3380	2254.49	1059	3450	3.264	1.707	1.03322e-36	3.54784e-35
LIMLP_00135	200	196	119	340	531	342	201	207	185	309	367	321	264.97	198	332	1.677	0.746	0.00140521	0.00357869
LIMLP_00140	462	552	148	1097	1502	654	465	582	230	996	1038	614	654.13	426	883	2.153	1.106	2.36457e-08	1.17765e-07
LIMLP_00145	19021	17774	11300	23912	31785	28486	19143	18727	17597	21710	21956	26754	20981.2	18489	23473	1.264	0.338	0.0126299	0.026344
LIMLP_00150	2689	2765	1632	2848	3818	2876	2706	2913	2541	2586	2637	2701	2680.86	2720	2641	0.972	-0.041	0.747193	0.820536
LIMLP_00155	3146	2842	2338	3218	4355	3701	3166	2994	3641	2922	3008	3476	3201.22	3267	3135	0.96	-0.059	0.617876	0.713869
LIMLP_00160	507	622	347	511	736	453	510	655	540	464	508	425	517.3	568	466	0.822	-0.283	0.123461	0.193749
LIMLP_00165	1773	1708	1152	1896	2348	1789	1784	1800	1794	1721	1622	1680	1733.58	1793	1674	0.934	-0.099	0.441615	0.553068
LIMLP_00170	5766	5394	3073	8064	12303	8348	5803	5683	4785	7322	8499	7840	6655.34	5424	7887	1.456	0.542	3.61363e-05	0.000119566
LIMLP_00175	412	427	297	968	1124	668	415	450	462	879	776	627	601.62	442	761	1.709	0.773	0.000194782	0.000579184
LIMLP_00180	602	653	314	1186	1470	874	606	688	489	1077	1015	821	782.66	594	971	1.638	0.712	1.67735e-05	5.92508e-05
LIMLP_00185	1743	1655	1451	4640	5399	2625	1754	1744	2260	4213	3729	2465	2694.18	1919	3469	1.781	0.833	0.000343338	0.000980416
LIMLP_00190	1282	1359	479	1678	2334	1406	1290	1432	746	1524	1612	1321	1320.71	1156	1486	1.326	0.407	0.0303672	0.0573981
LIMLP_00195	5908	5750	4565	7152	9141	7943	5946	6058	7109	6493	6314	7460	6563.46	6371	6756	1.061	0.085	0.426793	0.539323
LIMLP_00200	1790	1710	1217	3041	3716	2310	1801	1802	1895	2761	2567	2170	2165.96	1833	2499	1.358	0.442	0.00304516	0.00731108
LIMLP_00205	320	377	143	565	678	256	322	397	223	513	468	240	360.62	314	407	1.27	0.345	0.136121	0.210927
LIMLP_00210	3966	3839	2512	4837	5609	3567	3991	4045	3912	4392	3875	3350	3927.39	3983	3872	0.967	-0.049	0.714682	0.796527
LIMLP_00215	1208	1231	851	1542	1957	1425	1216	1297	1325	1400	1352	1338	1321.36	1279	1363	1.066	0.093	0.509238	0.61694
LIMLP_00220	915	872	791	687	940	940	921	919	1232	624	649	883	871.22	1024	719	0.7	-0.514	0.000647994	0.00176705
LIMLP_00225	115	139	32	137	188	40	116	146	50	124	130	38	100.64	104	97	0.905	-0.143	0.694812	0.778018
LIMLP_00230	7680	6895	6115	13939	17993	12614	7729	7265	9522	12656	12429	11847	10241.3	8172	12311	1.517	0.601	2.18007e-05	7.54033e-05
LIMLP_00235	1835	1726	984	4796	7172	5500	1847	1819	1532	4354	4954	5166	3278.64	1733	4825	2.785	1.478	2.51903e-22	3.79846e-21
LIMLP_00240	4868	4691	3959	9389	11807	10188	4899	4943	6165	8525	8156	9569	7042.63	5336	8750	1.646	0.719	1.39568e-10	8.71441e-10
LIMLP_00245	7443	6368	4699	12006	15652	11954	7491	6709	7317	10901	10812	11227	9076.2	7172	10980	1.532	0.616	1.6307e-08	8.23988e-08
LIMLP_00250	3390	3249	1454	2563	3740	2542	3412	3423	2264	2327	2583	2387	2732.85	3033	2432	0.815	-0.296	0.0800203	0.133835
LIMLP_00255	6540	6145	5163	5105	6867	5570	6582	6474	8040	4635	4744	5231	5951.03	7032	4870	0.695	-0.525	3.79201e-06	1.45979e-05
LIMLP_00260	11693	11850	8145	7651	9673	8058	11768	12485	12684	6947	6682	7568	9688.9	12312	7066	0.573	-0.803	3.45116e-13	2.73725e-12
LIMLP_00265	7954	6911	9078	9028	11593	10166	8005	7282	14136	8197	8008	9548	9195.96	9808	8584	0.913	-0.131	0.444451	0.554553
LIMLP_00270	674	725	220	711	908	567	678	764	343	646	627	533	598.34	595	602	1.06	0.085	0.724113	0.804687
LIMLP_00275	413	498	212	1054	1347	648	416	525	330	957	930	609	627.75	424	832	1.961	0.972	1.70708e-07	7.85587e-07
LIMLP_00280	901	1036	541	4077	4711	3159	907	1092	842	3702	3254	2967	2127.26	947	3308	3.498	1.807	2.24104e-32	5.89625e-31
LIMLP_00285	13345	13450	9811	37913	48339	35188	13431	14171	15278	34422	33391	33048	23956.9	14293	33620	2.355	1.236	8.98257e-28	1.83254e-26
LIMLP_00290	8834	7906	6838	5588	7446	6103	8891	8330	10648	5074	5143	5732	7302.96	9290	5316	0.575	-0.799	2.1811e-12	1.64445e-11
LIMLP_00295	1843	1722	1211	2283	2895	2674	1855	1814	1886	2073	2000	2511	2023.16	1852	2195	1.179	0.237	0.0849677	0.140874
LIMLP_00300	5348	5245	2987	6345	8552	6360	5382	5526	4651	5761	5907	5973	5533.58	5186	5880	1.136	0.185	0.139277	0.215554
LIMLP_00305	1368	1709	708	1525	1993	1593	1377	1801	1103	1385	1377	1496	1422.89	1427	1419	1.013	0.018	0.927493	0.951061
LIMLP_00310	5008	4948	4705	6063	8092	6900	5040	5213	7327	5505	5590	6480	5859.18	5860	5858	1.012	0.017	0.893971	0.92582
LIMLP_00315	975	940	589	1146	1568	1187	981	990	917	1040	1083	1115	1021.22	963	1079	1.121	0.164	0.273116	0.376694
LIMLP_00320	1852	1814	1034	2333	3209	2414	1864	1911	1610	2118	2217	2267	1997.9	1795	2201	1.228	0.296	0.0359737	0.0668483
LIMLP_00325	16199	16569	12048	35618	43869	26247	16303	17457	18761	32339	30303	24651	23302.5	17507	29098	1.654	0.726	1.60875e-06	6.5222e-06
LIMLP_00330	1782	1889	1153	3355	4675	3249	1793	1990	1795	3046	3229	3051	2484.35	1859	3109	1.673	0.742	7.34433e-10	4.25815e-09
LIMLP_00335	2	1	1	0	0	2	2	1	2	0	0	2	1.08	2	1	0.212	-2.239	0.494109	0.602823
LIMLP_00340	23	24	5	17	34	11	23	25	8	15	23	10	17.58	19	16	0.917	-0.124	0.877113	0.913658
LIMLP_00345	8605	8790	4449	11529	14538	8147	8660	9261	6928	10467	10042	7652	8835.19	8283	9387	1.131	0.178	0.107296	0.172207
LIMLP_00350	39780	36847	27359	82802	115089	127711	40035	38823	42604	75178	79500	119946	66014.3	40487	91541	2.212	1.145	3.81605e-14	3.26418e-13
LIMLP_00355	2703	2738	1692	3436	4365	3420	2720	2885	2635	3120	3015	3212	2931.14	2747	3116	1.134	0.182	0.14569	0.224116
LIMLP_00360	4535	4364	2718	4572	5527	3688	4564	4598	4233	4151	3818	3464	4137.88	4465	3811	0.852	-0.231	0.0470959	0.084313
LIMLP_00365	7513	7148	5057	6144	8845	7832	7561	7531	7875	5578	6110	7356	7001.88	7656	6348	0.824	-0.28	0.0274702	0.0526626
LIMLP_00370	487068	431311	497519	72181	101004	91026	490194	454437	774747	65535	69770	85491	323362	573126	73599	0.131	-2.929	8.58458e-104	1.81945e-101
LIMLP_00375	4292	4197	3233	4725	7558	6068	4320	4422	5034	4290	5221	5699	4830.98	4592	5070	1.099	0.136	0.264188	0.367303
LIMLP_00380	246	247	64	250	348	230	248	260	100	227	240	216	215.14	203	228	1.205	0.27	0.438602	0.550386
LIMLP_00385	1129	1071	743	1170	1547	1278	1136	1128	1157	1062	1069	1200	1125.48	1140	1110	0.972	-0.041	0.773692	0.841641
LIMLP_00390	515	521	384	706	894	485	518	549	598	641	618	456	563.21	555	572	1.022	0.031	0.886432	0.920452
LIMLP_00395	4706	4283	2804	3910	5874	4472	4736	4513	4366	3550	4058	4200	4237.16	4538	3936	0.865	-0.209	0.118934	0.188193
LIMLP_00400	21121	19156	15260	10161	14209	12816	21257	20183	23763	9225	9815	12037	16046.7	21734	10359	0.475	-1.075	1.6727e-21	2.3811e-20
LIMLP_00405	11342	11075	5233	8538	11980	11000	11415	11669	8149	7752	8275	10331	9598.5	10411	8786	0.847	-0.239	0.227909	0.326256
LIMLP_00410	10386	9221	8274	6065	8546	7732	10453	9715	12884	5507	5903	7262	8620.71	11017	6224	0.565	-0.823	3.80544e-13	3.01199e-12
LIMLP_00415	44	53	44	272	267	71	44	56	69	247	184	67	111.12	56	166	2.671	1.417	0.00801879	0.017491
LIMLP_00420	6868	6561	3959	5395	7248	5424	6912	6913	6165	4898	5007	5094	5831.51	6663	5000	0.751	-0.413	0.000502993	0.00139863
LIMLP_00425	1499	1533	928	1875	2613	1710	1509	1615	1445	1702	1805	1606	1613.71	1523	1704	1.119	0.162	0.207407	0.301546
LIMLP_00430	4014	3366	2841	2791	3693	2906	4040	3546	4424	2534	2551	2729	3304.11	4003	2605	0.653	-0.615	8.45426e-07	3.56781e-06
LIMLP_00435	518	861	184	424	495	200	521	907	287	385	342	188	438.29	572	305	0.565	-0.823	0.00195674	0.00485685
LIMLP_00440	646	551	711	479	703	705	650	581	1107	435	486	662	653.42	779	528	0.694	-0.527	0.0054107	0.0122141
LIMLP_00445	961	982	223	960	1402	1087	967	1035	347	872	968	1021	868.34	783	954	1.334	0.416	0.208869	0.303209
LIMLP_00450	1963	1670	1296	1456	1951	1753	1976	1760	2018	1322	1348	1646	1678.22	1918	1439	0.748	-0.42	0.00288468	0.00696524
LIMLP_00455	48110	12822	41200	24938	12457	23207	48419	13509	64158	22642	8605	21796	29854.8	42029	17681	0.466	-1.102	2.54183e-09	1.39929e-08
LIMLP_00460	548	246	312	528	214	390	552	259	486	479	148	366	381.68	432	331	0.724	-0.467	0.044123	0.0799285
LIMLP_00465	996	1080	501	991	1382	848	1002	1138	780	900	955	796	928.55	973	884	0.915	-0.129	0.416177	0.528885
LIMLP_00470	2468	2313	1260	3774	4973	3218	2484	2437	1962	3427	3435	3022	2794.5	2294	3295	1.441	0.527	1.84143e-05	6.45093e-05
LIMLP_00475	104218	101298	75396	65422	85085	63642	104887	106729	117408	59398	58774	59772	84494.9	109675	59315	0.541	-0.885	2.7881e-17	2.99623e-16
LIMLP_00480	10780	9556	9987	7389	8547	4347	10849	10068	15552	6709	5904	4083	8860.82	12156	5565	0.458	-1.126	2.87253e-06	1.12397e-05
LIMLP_00485	21588	18405	13850	15968	19411	14308	21727	19392	21568	14498	13409	13438	17338.4	20896	13782	0.66	-0.599	1.87423e-08	9.39579e-08
LIMLP_00490	6772	6662	3668	6741	9218	6821	6815	7019	5712	6120	6368	6406	6406.78	6515	6298	0.97	-0.044	0.734316	0.81083
LIMLP_00495	1044	972	514	1423	1992	1397	1051	1024	800	1292	1376	1312	1142.55	958	1327	1.392	0.477	0.00332164	0.00791509
LIMLP_00500	917	941	336	1166	1582	1255	923	991	523	1059	1093	1179	961.28	812	1110	1.41	0.496	0.0425197	0.0773547
LIMLP_00505	76556	73063	43128	77630	92619	53363	77047	76980	67160	70482	63978	50118	67627.8	73729	61526	0.828	-0.273	0.019252	0.0383933
LIMLP_00510	7306	5468	4646	11848	15214	12422	7353	5761	7235	10757	10509	11667	8880.35	6783	10978	1.626	0.702	1.28846e-08	6.58912e-08
LIMLP_00515	842	851	588	1105	1706	1185	847	897	916	1003	1178	1113	992.39	887	1098	1.237	0.307	0.038745	0.0712006
LIMLP_00520	2134	1999	891	2506	3370	2938	2148	2106	1387	2275	2328	2759	2167.31	1880	2454	1.322	0.403	0.0571716	0.0997748
LIMLP_00525	1948	1815	1861	2932	3403	1673	1961	1912	2898	2662	2351	1571	2225.8	2257	2195	0.971	-0.042	0.872262	0.910695
LIMLP_00530	5641	5517	2712	5249	7193	5922	5677	5813	4223	4766	4969	5562	5168.25	5238	5099	0.98	-0.029	0.86771	0.907681
LIMLP_00535	2302	2358	1082	3645	4923	2889	2317	2484	1685	3309	3401	2713	2651.58	2162	3141	1.465	0.55	2.30142e-05	7.92411e-05
LIMLP_00540	3361	3574	2931	4768	6265	5163	3383	3766	4564	4329	4328	4849	4203.02	3904	4502	1.16	0.215	0.0839634	0.139512
LIMLP_00545	2432	2258	1316	2375	3588	3057	2448	2379	2049	2156	2478	2871	2396.98	2292	2502	1.087	0.12	0.487966	0.596663
LIMLP_00550	2993	2685	1638	4755	6103	3603	3012	2829	2551	4317	4216	3384	3384.8	2797	3972	1.416	0.501	2.70583e-05	9.19213e-05
LIMLP_00555	3105	3073	1913	3277	4363	2917	3125	3238	2979	2975	3014	2740	3011.73	3114	2910	0.934	-0.098	0.396718	0.50839
LIMLP_00560	3563	3156	2926	2307	3339	2932	3586	3325	4556	2095	2306	2754	3103.72	3822	2385	0.626	-0.676	1.07636e-07	5.03222e-07
LIMLP_00565	353	324	187	360	408	371	355	341	291	327	282	348	324.16	329	319	0.966	-0.049	0.833646	0.88417
LIMLP_00570	24	28	13	31	46	29	24	30	20	28	32	27	26.84	25	29	1.187	0.247	0.699047	0.781613
LIMLP_00575	5	5	0	8	6	4	5	5	0	7	4	4	4.24	3	5	2.01	1.007	0.556328	0.660359
LIMLP_00580	610	580	222	385	618	444	614	611	346	350	427	417	460.69	524	398	0.779	-0.36	0.179637	0.266867
LIMLP_00585	0	0	0	0	0	0	0	0	0	0	0	0	0	0	0	NA	NA	NA	NA
LIMLP_00590	27913	5633	23746	9734	2964	6625	28092	5935	36978	8838	2047	6222	14685.4	23668	5702	0.264	-1.923	7.39823e-20	9.53522e-19
LIMLP_00595	2450	2480	867	2978	4129	3017	2466	2613	1350	2704	2852	2834	2469.73	2143	2797	1.355	0.438	0.0439314	0.079657
LIMLP_00600	2136	2142	1282	2952	3589	2582	2150	2257	1996	2680	2479	2425	2331.22	2134	2528	1.185	0.245	0.0539457	0.095103
LIMLP_00605	3265	3128	2083	4229	5670	4199	3286	3296	3244	3840	3917	3944	3587.56	3275	3900	1.191	0.252	0.0266617	0.0512674
LIMLP_00610	5464	5612	3668	7108	8916	8594	5499	5913	5712	6454	6159	8071	6301.29	5708	6895	1.2	0.263	0.0571382	0.0997631
LIMLP_00615	332	364	80	595	787	418	334	384	125	540	544	393	386.44	281	492	1.904	0.929	0.00128484	0.00330078
LIMLP_00620	3048	2851	1909	3681	4721	2704	3068	3004	2973	3342	3261	2540	3031.16	3015	3048	1.004	0.006	0.966116	0.977635
LIMLP_00625	623	672	346	862	1022	614	627	708	539	783	706	577	656.52	625	689	1.1	0.138	0.433973	0.546766
LIMLP_00630	326	308	433	320	395	212	328	325	674	291	273	199	348.23	442	254	0.608	-0.717	0.044119	0.0799285
LIMLP_00635	0	0	4	2	0	0	0	0	6	2	0	0	1.34	2	1	0.625	-0.677	0.86291	0.904396
LIMLP_00640	2118	2210	1725	2233	2892	1799	2132	2328	2686	2027	1998	1690	2143.5	2382	1905	0.801	-0.32	0.0575701	0.100333
LIMLP_00645	5814	5226	3910	4333	5744	4193	5851	5506	6089	3934	3968	3938	4881.02	5815	3947	0.679	-0.558	1.049e-06	4.36893e-06
LIMLP_00650	3772	3896	2272	3422	4226	2835	3796	4105	3538	3107	2919	2663	3354.64	3813	2896	0.759	-0.397	0.00110843	0.00288253
LIMLP_00655	68049	66613	50254	62682	82930	72776	68486	70185	78257	56911	57285	68351	66579	72309	60849	0.84	-0.252	0.0129746	0.0269451
LIMLP_00660	24565	24263	15920	16253	20770	14745	24723	25564	24791	14757	14347	13848	19671.6	25026	14317	0.572	-0.806	7.17049e-15	6.40086e-14
LIMLP_00665	37406	36059	23287	32305	40991	27570	37646	37992	36263	29331	28315	25894	32573.5	37300	27847	0.746	-0.423	4.3163e-05	0.000141466
LIMLP_00670	209	221	127	290	302	249	210	233	198	263	209	234	224.45	214	235	1.098	0.134	0.609644	0.707348
LIMLP_00675	13509	12726	8518	7929	10399	9126	13596	13408	13264	7199	7183	8571	10537	13423	7651	0.568	-0.816	3.06759e-11	2.06036e-10
LIMLP_00680	26218	25746	16709	12513	16783	15406	26386	27126	26020	11361	11593	14469	19492.6	26511	12474	0.468	-1.096	1.24908e-16	1.2879e-15
LIMLP_00685	11440	12495	10139	13515	16497	11252	11513	13165	15789	12271	11396	10568	12450.2	13489	11412	0.852	-0.232	0.148321	0.227247
LIMLP_00690	4675	4322	4605	4966	6975	5709	4705	4554	7171	4509	4818	5362	5186.42	5477	4896	0.912	-0.133	0.3663	0.477103
LIMLP_00695	5491	5556	4067	6049	8126	6732	5526	5854	6333	5492	5613	6323	5856.88	5904	5809	0.983	-0.024	0.824282	0.877117
LIMLP_00700	11954	10838	7441	11599	15656	11352	12031	11419	11587	10531	10815	10662	11174.1	11679	10669	0.914	-0.13	0.219425	0.316008
LIMLP_00705	0	1	0	0	0	0	0	1	0	0	0	0	0.18	0	0	0.382	-1.389	0.732882	0.809949
LIMLP_00710	4177	4021	2440	4312	5818	4846	4204	4237	3800	3915	4019	4551	4120.87	4080	4162	1.019	0.027	0.846216	0.893775
LIMLP_00715	1814	1788	1005	1010	1428	1284	1826	1884	1565	917	986	1206	1397.31	1758	1036	0.587	-0.769	2.66665e-05	9.07517e-05
LIMLP_00720	22413	21179	16045	9204	12504	9746	22557	22315	24986	8357	8637	9153	16000.7	23286	8716	0.375	-1.417	7.66746e-43	3.52426e-41
LIMLP_00725	24855	23945	17596	13695	19837	17726	25015	25229	27401	12434	13703	16648	20071.5	25882	14262	0.547	-0.869	1.50999e-13	1.23353e-12
LIMLP_00730	12752	12391	8395	11554	14857	9766	12834	13055	13073	10490	10263	9172	11481.2	12987	9975	0.767	-0.383	0.000767975	0.00206471
LIMLP_00735	2539	2397	1703	2097	2779	2029	2555	2526	2652	1904	1920	1906	2243.66	2578	1910	0.741	-0.432	0.000399538	0.00112906
LIMLP_00740	6281	5719	5228	5254	6933	6679	6321	6026	8141	4770	4789	6273	6053.39	6829	5277	0.773	-0.371	0.000606219	0.00166144
LIMLP_00745	24814	24030	19209	22391	30557	27345	24973	25318	29913	20329	21108	25682	24554	26735	22373	0.835	-0.26	0.0106647	0.0226158
LIMLP_00750	9203	8831	7517	9966	13161	9972	9262	9305	11706	9048	9091	9366	9629.58	10091	9168	0.914	-0.129	0.297414	0.404793
LIMLP_00755	5835	6056	4340	3087	4330	2764	5872	6381	6758	2803	2991	2596	4566.87	6337	2797	0.441	-1.18	1.75754e-19	2.19837e-18
LIMLP_00760	4399	5194	2553	2759	3715	2029	4427	5472	3976	2505	2566	1906	3475.35	4625	2326	0.503	-0.992	1.46715e-14	1.28082e-13
LIMLP_00765	11983	11778	7976	8490	10570	6890	12060	12410	12420	7708	7301	6471	9728.43	12297	7160	0.581	-0.784	8.38934e-11	5.38811e-10
LIMLP_00770	3789	3593	2662	1541	2080	1552	3813	3786	4145	1399	1437	1458	2672.97	3915	1431	0.366	-1.45	1.8765e-33	5.42337e-32
LIMLP_00775	42	28	9	73	94	55	42	30	14	66	65	52	44.78	29	61	2.273	1.185	0.0361076	0.0670319
LIMLP_00780	3878	3575	2208	5267	7209	5812	3903	3767	3438	4782	4980	5459	4388.05	3703	5074	1.37	0.454	0.000751369	0.00202721
LIMLP_00785	8048	8051	5750	13482	16289	10320	8100	8483	8954	12241	11252	9692	9786.91	8512	11062	1.295	0.373	0.00784119	0.0171526
LIMLP_00790	158	109	53	160	205	109	159	115	83	145	142	102	124.27	119	130	1.114	0.156	0.637501	0.730571
LIMLP_00795	5363	3099	5169	2469	2329	3185	5397	3265	8049	2242	1609	2991	3925.61	5570	2281	0.423	-1.24	3.50753e-19	4.28886e-18
LIMLP_00800	12859	12256	10182	8663	12272	11384	12942	12913	15856	7865	8477	10692	11457.4	13904	9011	0.646	-0.631	5.57785e-09	2.96785e-08
LIMLP_00810	1978	2053	522	1852	2706	2093	1991	2163	813	1681	1869	1966	1747.18	1656	1839	1.197	0.26	0.374922	0.485845
LIMLP_00815	1220	1073	543	1266	1575	1109	1228	1131	846	1149	1088	1042	1080.48	1068	1093	1.033	0.048	0.77321	0.841357
LIMLP_00820	4927	4542	2504	8818	11250	7064	4959	4786	3899	8006	7771	6634	6009.19	4548	7470	1.646	0.719	4.49481e-11	2.98138e-10
LIMLP_00825	3810	3274	2321	8349	11869	9563	3834	3450	3614	7580	8199	8982	5943.14	3633	8254	2.268	1.182	5.0882e-20	6.64777e-19
LIMLP_00830	1025	1013	767	2514	3297	2282	1032	1067	1194	2283	2277	2143	1666.09	1098	2234	2.04	1.028	9.38222e-13	7.20184e-12
LIMLP_00835	4325	4154	2844	4538	6019	5150	4353	4377	4429	4120	4158	4837	4378.83	4386	4372	0.994	-0.009	0.940828	0.960309
LIMLP_00840	13632	13180	11429	21161	28993	22049	13719	13887	17797	19213	20027	20708	17558.7	15134	19983	1.33	0.411	0.000794763	0.00212923
LIMLP_00845	10326	9854	7251	13087	17416	14878	10392	10382	11291	11882	12030	13973	11658.6	10688	12628	1.179	0.238	0.0252377	0.0488988
LIMLP_00850	15	8	15	39	27	10	15	8	23	35	19	9	18.39	15	21	1.323	0.404	0.654744	0.745759
LIMLP_00855	97	67	114	250	272	118	98	71	178	227	188	111	145.24	116	175	1.592	0.671	0.160919	0.243132
LIMLP_00860	14	18	45	85	104	30	14	19	70	77	72	28	46.72	34	59	2.153	1.106	0.168667	0.252834
LIMLP_00865	111	76	206	529	507	281	112	80	321	480	350	264	267.83	171	365	2.545	1.348	0.0047132	0.0107928
LIMLP_00870	112	61	325	717	791	412	113	64	506	651	546	387	377.9	228	528	3.519	1.815	0.000945158	0.00250054
LIMLP_00875	75	41	39	368	426	144	75	43	61	334	294	135	157.17	60	254	4.099	2.035	4.45589e-07	1.94277e-06
LIMLP_00880	224	171	324	1013	1169	707	225	180	505	920	808	664	550.23	303	797	2.907	1.54	1.31731e-05	4.75904e-05
LIMLP_00885	398	322	360	1917	2640	1976	401	339	561	1740	1824	1856	1120.07	434	1807	4.26	2.091	1.4858e-27	2.9677e-26
LIMLP_00890	4356	4100	2437	4304	6729	4308	4384	4320	3795	3908	4648	4046	4183.45	4166	4201	1.007	0.011	0.93331	0.954834
LIMLP_00895	226	287	59	166	235	152	227	302	92	151	162	143	179.59	207	152	0.806	-0.31	0.418842	0.531034
LIMLP_00900	116	95	24	189	289	164	117	100	37	172	200	154	129.91	85	175	2.235	1.16	0.00428006	0.00990758
LIMLP_00905	185	155	88	494	812	638	186	163	137	449	561	599	349.19	162	536	3.292	1.719	4.75407e-11	3.13785e-10
LIMLP_00910	39	45	19	167	239	123	39	47	30	152	165	116	91.41	39	144	3.736	1.901	6.61064e-07	2.82414e-06
LIMLP_00915	960	1103	259	480	683	389	966	1162	403	436	472	365	634.09	844	424	0.545	-0.875	0.00113918	0.00295846
LIMLP_00920	97	58	55	345	484	235	98	61	86	313	334	221	185.44	82	289	3.564	1.834	5.32238e-08	2.56699e-07
LIMLP_00925	183	155	133	442	628	534	184	163	207	401	434	502	315.21	185	446	2.411	1.269	1.30975e-08	6.68901e-08
LIMLP_00930	989	966	687	3619	4681	3312	995	1018	1070	3286	3233	3111	2118.81	1028	3210	3.126	1.644	9.3537e-37	3.24403e-35
LIMLP_00935	194	200	135	732	943	698	195	211	210	665	651	656	431.29	205	657	3.202	1.679	1.61944e-17	1.78045e-16
LIMLP_00940	315	324	245	1168	1475	1034	317	341	382	1060	1019	971	681.73	347	1017	2.943	1.557	9.08458e-18	1.01338e-16
LIMLP_00945	180	192	171	706	1004	664	181	202	266	641	694	624	434.65	216	653	3.055	1.611	1.55046e-12	1.17829e-11
LIMLP_00950	733	777	344	2027	2372	1243	738	819	536	1840	1639	1167	1123.06	698	1549	2.216	1.148	1.80539e-13	1.46856e-12
LIMLP_00955	296	300	206	740	836	433	298	316	321	672	577	407	431.8	312	552	1.741	0.8	0.00102962	0.00270711
LIMLP_00960	140	111	87	356	450	195	141	117	135	323	311	183	201.76	131	272	2.033	1.023	0.00122242	0.00315958
LIMLP_00965	222	222	127	716	765	266	223	234	198	650	528	250	347.24	218	476	2.042	1.03	0.000521387	0.00144661
LIMLP_00970	295	306	127	586	604	399	297	322	198	532	417	375	356.85	272	441	1.633	0.707	0.00241786	0.00591671
LIMLP_00975	323	339	237	639	766	603	325	357	369	580	529	566	454.49	350	558	1.595	0.674	0.00054405	0.00150511
LIMLP_00980	887	853	554	1261	1796	1244	893	899	863	1145	1241	1168	1034.67	885	1185	1.338	0.421	0.00375918	0.00885263
LIMLP_00985	1151	1003	669	1486	1936	1473	1158	1057	1042	1349	1337	1383	1221.15	1086	1356	1.25	0.322	0.0242604	0.0472229
LIMLP_00990	251	225	168	504	647	314	253	237	262	458	447	295	325.12	251	400	1.574	0.654	0.011545	0.0243069
LIMLP_00995	1222	1253	816	2308	2595	1411	1230	1320	1271	2095	1793	1325	1505.66	1274	1738	1.343	0.425	0.0211587	0.0418674
LIMLP_01000	233	255	58	290	346	171	234	269	90	263	239	161	209.4	198	221	1.194	0.256	0.41008	0.52288
LIMLP_01005	2128	2009	1643	2095	2880	2286	2142	2117	2559	1902	1989	2147	2142.57	2273	2013	0.888	-0.171	0.176679	0.263088
LIMLP_01010	397	366	220	431	600	421	400	386	343	391	414	395	388.16	376	400	1.066	0.092	0.646801	0.737903
LIMLP_01015	91129	79626	59379	103738	137586	122194	91714	83895	92466	94187	95040	114764	95344.4	89358	101330	1.13	0.177	0.122089	0.192228
LIMLP_01020	2249	2155	1437	2008	2807	2153	2263	2271	2238	1823	1939	2022	2092.65	2257	1928	0.853	-0.229	0.0719201	0.121244
LIMLP_01025	4754	4609	3562	2554	3218	2346	4785	4856	5547	2319	2223	2203	3655.43	5063	2248	0.445	-1.168	8.05285e-20	1.03093e-18
LIMLP_01030	425	377	316	472	667	442	428	397	492	429	461	415	436.91	439	435	0.995	-0.008	0.969617	0.979789
LIMLP_01035	552	515	286	648	813	553	556	543	445	588	562	519	535.47	515	556	1.084	0.117	0.514323	0.622508
LIMLP_01040	341	362	128	454	744	384	343	381	199	412	514	361	368.45	308	429	1.423	0.509	0.0280607	0.0536917
LIMLP_01045	1912	1724	761	1072	1509	1155	1924	1816	1185	973	1042	1085	1337.7	1642	1033	0.641	-0.641	0.00207229	0.00512697
LIMLP_01050	6374	6287	4604	5273	7342	6036	6415	6624	7169	4788	5072	5669	5956.09	6736	5176	0.767	-0.382	0.000439235	0.00122941
LIMLP_01055	515	531	239	685	999	580	518	559	372	622	690	545	551.12	483	619	1.291	0.369	0.0461104	0.0827039
LIMLP_01060	427	413	219	578	806	484	430	435	341	525	557	455	457	402	512	1.276	0.352	0.0597444	0.103555
LIMLP_01065	459	449	290	593	685	399	462	473	452	538	473	375	462.16	462	462	0.991	-0.013	0.949513	0.966229
LIMLP_01070	2746	2923	1665	3046	3777	2810	2764	3080	2593	2766	2609	2639	2741.64	2812	2671	0.952	-0.071	0.587783	0.688061
LIMLP_01075	2693	2551	1111	2640	3518	3206	2710	2688	1730	2397	2430	3011	2494.38	2376	2613	1.113	0.155	0.481825	0.591429
LIMLP_01080	3240	2997	2045	2008	2632	2296	3261	3158	3185	1823	1818	2156	2566.77	3201	1932	0.602	-0.733	3.62415e-08	1.77714e-07
LIMLP_01085	1319	1283	849	962	1292	951	1327	1352	1322	873	892	893	1110.07	1334	886	0.664	-0.59	2.72323e-05	9.243e-05
LIMLP_01090	3287	4470	538	3958	5096	1729	3308	4710	838	3594	3520	1624	2932.19	2952	2913	1.158	0.211	0.394971	0.506727
LIMLP_01095	16638	15383	8536	14783	20918	17013	16745	16208	13292	13422	14450	15979	15015.8	15415	14617	0.95	-0.074	0.629021	0.72346
LIMLP_01100	51316	49182	33048	45495	59132	61082	51645	51819	51463	41306	40847	57368	49074.7	51642	46507	0.889	-0.17	0.243981	0.344609
LIMLP_01105	73433	64367	44793	85599	114409	103324	73904	67818	69753	77718	79030	97041	77544.1	70492	84596	1.195	0.256	0.0455386	0.0819093
LIMLP_01110	18890	17320	8921	25753	35374	33958	19011	18249	13892	23382	24435	31893	21810.4	17051	26570	1.556	0.638	0.00096308	0.00254091
LIMLP_01115	2	6	5	11	9	1	2	6	8	10	6	1	5.54	5	6	0.916	-0.127	0.933782	0.955061
LIMLP_01120	4227	3656	2877	2875	4099	3418	4254	3852	4480	2610	2831	3210	3539.7	4195	2884	0.686	-0.543	1.97417e-05	6.8655e-05
LIMLP_01125	2041	1921	990	7059	9573	7557	2054	2024	1542	6409	6613	7097	4289.84	1873	6706	3.602	1.849	4.30427e-31	1.05262e-29
LIMLP_01130	91034	78998	87280	111467	163323	133771	91618	83234	135914	101204	112818	125637	108404	103589	113220	1.114	0.156	0.277897	0.381633
LIMLP_01135	22155	20165	11851	28468	42190	29349	22297	21246	18455	25847	29144	27564	24092.2	20666	27518	1.334	0.416	0.000927136	0.00245968
LIMLP_01140	50320	44540	30410	62023	83816	66185	50643	46928	47355	56312	57897	62161	53549.5	48309	58790	1.217	0.283	0.0113483	0.0239191
LIMLP_01145	1214	1262	1183	1769	2309	1685	1222	1330	1842	1606	1595	1583	1529.55	1465	1595	1.107	0.147	0.408611	0.52153
LIMLP_01150	2438	2524	1734	2645	3300	2564	2454	2659	2700	2401	2280	2408	2483.72	2604	2363	0.908	-0.14	0.26722	0.370573
LIMLP_01155	5168	4490	3336	3894	5525	4918	5201	4731	5195	3535	3816	4619	4516.29	5042	3990	0.787	-0.345	0.0105898	0.0224945
LIMLP_01160	14108	13330	11398	14189	18992	17533	14199	14045	17749	12883	13119	16467	14743.5	15331	14156	0.923	-0.116	0.257985	0.360254
LIMLP_01165	54854	49428	43960	55502	78884	65298	55206	52078	68455	50392	54491	61328	56991.6	58580	55404	0.949	-0.075	0.50274	0.611007
LIMLP_01170	63	67	33	39	80	64	63	71	51	35	55	60	56.03	62	50	0.798	-0.325	0.507992	0.616017
LIMLP_01175	18841	16890	13359	16673	24408	22037	18962	17796	20803	15138	16860	20697	18375.9	19187	17565	0.91	-0.137	0.263217	0.366219
LIMLP_01180	29896	27806	23001	31208	43641	36079	30088	29297	35818	28335	30146	33885	31261.3	31734	30789	0.971	-0.042	0.689724	0.773229
LIMLP_01185	26939	26430	15997	20279	28486	21958	27112	27847	24911	18412	19677	20623	23097	26623	19571	0.735	-0.444	0.000179811	0.000535921
LIMLP_01190	10419	10542	4522	12284	16816	8891	10486	11107	7042	11153	11616	8350	9959.03	9545	10373	1.096	0.133	0.235409	0.334482
LIMLP_01195	2806	2953	1027	2688	3747	2795	2824	3111	1599	2441	2588	2625	2531.41	2511	2551	1.053	0.075	0.731492	0.809408
LIMLP_01200	62705	53259	57538	46052	59328	59357	63107	56115	89599	41812	40982	55748	57893.9	69607	46181	0.67	-0.577	1.91173e-07	8.76591e-07
LIMLP_01205	69	82	39	52	60	32	69	86	61	47	41	30	55.88	72	39	0.545	-0.875	0.0603932	0.104443
LIMLP_01215	1091	1072	575	625	724	526	1098	1129	895	567	500	494	780.75	1041	520	0.501	-0.997	3.11189e-09	1.69841e-08
LIMLP_01220	42	39	39	27	27	26	42	41	61	25	19	24	35.28	48	23	0.473	-1.08	0.0584866	0.101652
LIMLP_01225	1896	1673	996	1776	2774	1893	1908	1763	1551	1612	1916	1778	1754.74	1741	1769	1.017	0.024	0.875871	0.913214
LIMLP_01230	24373	22252	17027	24476	32431	22303	24529	23445	26515	22222	22402	20947	23343.5	24830	21857	0.881	-0.183	0.117505	0.186318
LIMLP_01235	1621	1760	852	2290	2798	1253	1631	1854	1327	2079	1933	1177	1666.88	1604	1730	1.058	0.081	0.619412	0.714995
LIMLP_01240	187	245	196	510	495	256	188	258	305	463	342	240	299.49	250	348	1.37	0.455	0.193766	0.284643
LIMLP_01245	86	118	162	175	144	101	87	124	252	159	99	95	136.06	154	118	0.819	-0.288	0.549615	0.654222
LIMLP_01250	1423	1405	1237	1783	1987	1425	1432	1480	1926	1619	1373	1338	1528.08	1613	1443	0.9	-0.152	0.409436	0.522232
LIMLP_01255	4038	3986	995	3960	5091	3589	4064	4200	1549	3595	3517	3371	3382.66	3271	3494	1.165	0.22	0.404123	0.516839
LIMLP_01260	1924	1969	1486	1073	1309	980	1936	2075	2314	974	904	920	1520.63	2108	933	0.444	-1.173	1.91545e-15	1.80431e-14
LIMLP_01265	1454	1444	1060	1430	1805	1529	1463	1521	1651	1298	1247	1436	1436.1	1545	1327	0.858	-0.22	0.100538	0.162867
LIMLP_01270	4334	4018	3296	5880	7150	6056	4362	4233	5133	5339	4939	5688	4948.87	4576	5322	1.165	0.221	0.0513444	0.0911912
LIMLP_01275	1852	1631	1526	2234	3401	2441	1864	1718	2376	2028	2349	2293	2104.81	1986	2223	1.128	0.174	0.267971	0.371344
LIMLP_01280	5860	5040	1928	4832	5888	4668	5898	5310	3002	4387	4067	4384	4508.11	4737	4279	0.938	-0.092	0.665779	0.754483
LIMLP_01285	925	899	466	1066	1241	898	931	947	726	968	857	843	878.72	868	889	1.029	0.041	0.804299	0.864095
LIMLP_01290	25878	23456	17325	8528	11952	10566	26044	24714	26979	7743	8256	9924	17276.5	25912	8641	0.332	-1.592	2.80364e-40	1.1626e-38
LIMLP_01295	1723	1712	1637	7163	9122	7644	1734	1804	2549	6503	6301	7179	4345.15	2029	6661	3.33	1.735	8.31106e-35	2.62039e-33
LIMLP_01300	7327	6342	4690	10924	13729	8483	7374	6682	7303	9918	9484	7967	8121.4	7120	9123	1.277	0.353	0.00748804	0.0164461
LIMLP_01305	2046	1860	1623	1490	1961	1644	2059	1960	2527	1353	1355	1544	1799.61	2182	1417	0.652	-0.616	2.65822e-06	1.04548e-05
LIMLP_01310	520	555	491	723	921	668	523	585	765	656	636	627	632.12	624	640	1.039	0.055	0.785383	0.849996
LIMLP_01320	1744	1626	1006	2252	3162	2679	1755	1713	1567	2045	2184	2516	1963.32	1678	2248	1.335	0.417	0.00706443	0.0155785
LIMLP_01325	1096	1129	712	2760	3756	2821	1103	1190	1109	2506	2595	2649	1858.53	1134	2583	2.278	1.188	6.09002e-20	7.9295e-19
LIMLP_01330	852	841	560	2035	2800	2152	857	886	872	1848	1934	2021	1403.09	872	1934	2.217	1.148	3.66046e-17	3.90074e-16
LIMLP_01335	1536	1259	791	1452	1989	1671	1546	1327	1232	1318	1374	1569	1394.3	1368	1420	1.039	0.056	0.746913	0.820464
LIMLP_01340	1636	1580	1255	1767	2443	2168	1646	1665	1954	1604	1688	2036	1765.59	1755	1776	1.01	0.014	0.91435	0.941497
LIMLP_01345	3096	2945	1645	4992	6240	4346	3116	3103	2562	4532	4310	4082	3617.49	2927	4308	1.476	0.562	3.46141e-06	1.33521e-05
LIMLP_01350	3705	3475	2273	5348	7479	5617	3729	3661	3540	4856	5166	5275	4371.16	3643	5099	1.399	0.484	4.08294e-05	0.000134164
LIMLP_01355	540	506	392	480	754	429	543	533	610	436	521	403	507.76	562	453	0.804	-0.315	0.13006	0.2028
LIMLP_01360	437	543	281	862	1519	513	440	572	438	783	1049	482	627.2	483	771	1.539	0.622	0.00542758	0.0122449
LIMLP_01365	1206	1510	616	1357	1678	1119	1214	1591	959	1232	1159	1051	1201.01	1255	1147	0.931	-0.103	0.569676	0.671583
LIMLP_01370	5	0	1	4	1	2	5	0	2	4	1	2	2.13	2	2	1.349	0.431	0.845636	0.893657
LIMLP_01375	15707	14107	8660	15025	22447	19243	15808	14863	13486	13642	15506	18073	15229.5	14719	15740	1.064	0.09	0.563118	0.666197
LIMLP_01380	263	298	111	654	929	777	265	314	173	594	642	730	452.8	251	655	2.661	1.412	1.9675e-07	9.01081e-07
LIMLP_01385	4874	5060	2606	9301	12372	9660	4905	5331	4058	8445	8546	9073	6726.36	4765	8688	1.833	0.874	1.36614e-09	7.69844e-09
LIMLP_01390	1317	1755	597	1996	2529	1482	1325	1849	930	1812	1747	1392	1509.21	1368	1650	1.244	0.315	0.0875941	0.144538
LIMLP_01395	4097	3731	2726	3933	5023	4267	4123	3931	4245	3571	3470	4008	3891.25	4100	3683	0.897	-0.157	0.173088	0.258346
LIMLP_01400	3865	3628	2188	2937	4301	2944	3890	3823	3407	2667	2971	2765	3253.68	3707	2801	0.756	-0.403	0.00134195	0.00342673
LIMLP_01405	6137	5930	4737	4551	6899	5778	6176	6248	7377	4132	4766	5427	5687.53	6600	4775	0.721	-0.471	4.47884e-05	0.000146542
LIMLP_01410	506	557	210	552	714	324	509	587	327	501	493	304	453.64	474	433	0.916	-0.127	0.507892	0.616017
LIMLP_01415	7	6	6	4	3	11	7	6	9	4	2	10	6.46	7	5	0.583	-0.78	0.533354	0.639455
LIMLP_01420	1301	1222	702	1529	1981	1583	1309	1288	1093	1388	1368	1487	1322.24	1230	1414	1.152	0.204	0.194769	0.285676
LIMLP_01425	3053	2857	2009	2937	3994	3021	3073	3010	3128	2667	2759	2837	2912.34	3070	2754	0.897	-0.157	0.180756	0.268425
LIMLP_01430	40	27	56	25	26	42	40	28	87	23	18	39	39.34	52	27	0.542	-0.885	0.104834	0.169181
LIMLP_01435	2625	2521	1566	2573	3645	3120	2642	2656	2439	2336	2518	2930	2586.81	2579	2595	1.002	0.003	0.985379	0.98979
LIMLP_01440	503	527	199	707	974	492	506	555	310	642	673	462	524.69	457	592	1.314	0.394	0.0364385	0.0675475
LIMLP_01445	2174	2220	1166	3055	3634	2924	2188	2339	1816	2774	2510	2746	2395.48	2114	2677	1.271	0.346	0.0240707	0.0469477
LIMLP_01450	16156	14917	9682	17921	24477	20840	16260	15717	15077	16271	16908	19573	16634.2	15685	17584	1.118	0.161	0.209072	0.30339
LIMLP_01455	547	534	166	748	1106	671	551	563	258	679	764	630	574.16	457	691	1.586	0.665	0.00819003	0.0178339
LIMLP_01460	375	379	170	474	662	323	377	399	265	430	457	303	372.08	347	397	1.144	0.194	0.331953	0.442025
LIMLP_01465	1434	1264	1176	2356	2414	1272	1443	1332	1831	2139	1668	1195	1601.25	1535	1667	1.069	0.096	0.692101	0.775438
LIMLP_01470	4979	4814	3200	6606	8703	6814	5011	5072	4983	5998	6012	6400	5579.23	5022	6137	1.221	0.288	0.00954382	0.020409
LIMLP_01475	1539	1385	1000	2434	2999	2141	1549	1459	1557	2210	2072	2011	1809.61	1522	2098	1.378	0.463	0.000394747	0.00111967
LIMLP_01480	4287	3772	2839	8409	11923	10386	4315	3974	4421	7635	8236	9754	6389.17	4237	8542	2.007	1.005	1.67219e-15	1.58297e-14
LIMLP_01485	14652	14061	9060	16683	20257	14616	14746	14815	14108	15147	13993	13727	14422.8	14556	14289	0.981	-0.028	0.792538	0.85604
LIMLP_01490	4612	3989	3374	4255	5616	4540	4642	4203	5254	3863	3879	4264	4350.85	4700	4002	0.854	-0.227	0.0543545	0.0957793
LIMLP_01495	14328	13408	8690	9352	12614	8051	14420	14127	13532	8491	8713	7561	11140.8	14026	8255	0.588	-0.767	1.04738e-12	8.02357e-12
LIMLP_01500	949	988	549	1186	1408	1391	955	1041	855	1077	973	1306	1034.47	950	1119	1.17	0.227	0.243814	0.3445
LIMLP_01505	4101	4056	2787	3843	5338	4015	4127	4273	4340	3489	3687	3771	3948.02	4247	3649	0.859	-0.219	0.0498898	0.0888172
LIMLP_01510	578	525	386	589	965	509	582	553	601	535	667	478	569.23	579	560	0.96	-0.059	0.776644	0.84413
LIMLP_01515	186	166	133	197	253	165	187	175	207	179	175	155	179.63	190	170	0.896	-0.159	0.57045	0.671687
LIMLP_01520	5	4	14	10	6	9	5	4	22	9	4	8	8.79	10	7	0.869	-0.202	0.858729	0.901624
LIMLP_01525	3649	3359	2265	4421	5811	4194	3672	3539	3527	4014	4014	3939	3784.27	3579	3989	1.115	0.156	0.165222	0.248647
LIMLP_01530	248	211	248	334	398	217	250	222	386	303	275	204	273.35	286	261	0.93	-0.105	0.751576	0.8244
LIMLP_01535	1596	1846	593	2602	3469	1823	1606	1945	923	2362	2396	1712	1824.25	1491	2157	1.494	0.579	0.000571012	0.00157514
LIMLP_01540	946	892	482	1673	2342	1812	952	940	751	1519	1618	1702	1246.84	881	1613	1.836	0.877	2.73663e-07	1.21823e-06
LIMLP_01545	105994	99420	102370	350369	406555	398545	106674	104751	159413	318110	280836	374312	224016	123613	324419	2.658	1.41	2.57774e-31	6.38577e-30
LIMLP_01550	2432	2555	1883	17150	17604	7917	2448	2692	2932	15571	12160	7436	7206.45	2691	11722	4.184	2.065	2.75619e-18	3.17669e-17
LIMLP_01555	1150	1246	1308	2003	2249	2096	1157	1313	2037	1819	1554	1969	1641.28	1502	1781	1.215	0.281	0.122842	0.193095
LIMLP_01560	4757	4158	4378	3569	4947	5252	4788	4381	6818	3240	3417	4933	4596.05	5329	3863	0.726	-0.463	8.88028e-05	0.000276557
LIMLP_01565	1588	1376	1341	1335	2039	1747	1598	1450	2088	1212	1408	1641	1566.26	1712	1420	0.834	-0.263	0.0812812	0.135528
LIMLP_01570	1689	1901	1416	1244	1665	1813	1700	2003	2205	1129	1150	1703	1648.36	1969	1327	0.665	-0.588	0.000127428	0.000388288
LIMLP_01575	590	615	455	217	262	263	594	648	709	197	181	247	429.22	650	208	0.318	-1.651	3.39673e-16	3.38342e-15
LIMLP_01580	5786	5342	3826	4645	5858	5447	5823	5628	5958	4217	4047	5116	5131.52	5803	4460	0.765	-0.387	0.0018065	0.00451013
LIMLP_01585	2007	1897	1329	1685	2241	1776	2020	1999	2070	1530	1548	1668	1805.67	2030	1582	0.779	-0.36	0.00458638	0.0105404
LIMLP_01590	1706	1679	1006	1382	1776	1422	1717	1769	1567	1255	1227	1336	1478.27	1684	1273	0.755	-0.405	0.00534754	0.012093
LIMLP_01595	2072	2064	1236	1506	2027	1418	2085	2175	1925	1367	1400	1332	1714	2062	1366	0.663	-0.592	4.51873e-06	1.72045e-05
LIMLP_01600	1102	1034	743	748	906	655	1109	1089	1157	679	626	615	879.28	1118	640	0.572	-0.806	2.12325e-07	9.64311e-07
LIMLP_01605	75	59	58	39	31	33	75	62	90	35	21	31	52.63	76	29	0.382	-1.388	0.00385508	0.00904498
LIMLP_01610	31	21	21	7	22	19	31	22	33	6	15	18	20.9	29	13	0.434	-1.204	0.127324	0.199074
LIMLP_01615	1446	1211	1037	1787	2415	1851	1455	1276	1615	1622	1668	1738	1562.53	1449	1676	1.162	0.217	0.129564	0.202244
LIMLP_01620	11466	10207	9316	10545	14746	12084	11540	10754	14507	9574	10186	11349	11318.4	12267	10370	0.85	-0.234	0.0488195	0.087194
LIMLP_01625	792	687	375	762	971	840	797	724	584	692	671	789	709.4	702	717	1.026	0.037	0.857609	0.901565
LIMLP_01630	130857	119330	103342	237857	304798	264758	131697	125728	160926	215957	210545	248659	182252	139450	225054	1.619	0.695	8.89512e-12	6.31934e-11
LIMLP_01635	5571	5578	4715	4832	6535	5058	5607	5877	7342	4387	4514	4750	5412.98	6275	4550	0.73	-0.454	0.000275347	0.000799428
LIMLP_01640	1149	1350	677	1197	1575	1126	1156	1422	1054	1087	1088	1058	1144.21	1211	1078	0.896	-0.159	0.324261	0.434054
LIMLP_01645	4602	4046	3623	3863	5137	3996	4632	4263	5642	3507	3548	3753	4224.19	4846	3603	0.749	-0.418	0.00121879	0.00315234
LIMLP_01650	11904	10513	9024	12560	17256	14164	11980	11077	14052	11404	11920	13303	12289.3	12370	12209	0.99	-0.015	0.894935	0.926004
LIMLP_01655	10	10	5	6	11	15	10	11	8	5	8	14	9.25	10	9	0.885	-0.176	0.869513	0.909141
LIMLP_01660	44	47	36	34	53	41	44	50	56	31	37	39	42.64	50	36	0.708	-0.499	0.329452	0.439615
LIMLP_01665	838	739	607	847	1171	1094	843	779	945	769	809	1027	862.1	856	868	1.01	0.014	0.930111	0.952072
LIMLP_01670	5027	4454	3528	5228	6899	7052	5059	4693	5494	4747	4766	6623	5230.24	5082	5379	1.047	0.066	0.613666	0.710117
LIMLP_01675	4771	4350	3907	6146	8299	7592	4802	4583	6084	5580	5733	7130	5652.02	5156	6148	1.194	0.256	0.020573	0.0407931
LIMLP_01680	5331	4888	3989	6799	9227	8555	5365	5150	6212	6173	6374	8035	6218.1	5576	6861	1.226	0.294	0.00933826	0.0200031
LIMLP_01685	2576	2437	1627	3125	4154	3384	2593	2568	2534	2837	2869	3178	2763.13	2565	2961	1.153	0.205	0.100528	0.162867
LIMLP_01690	2611	2268	1867	5002	6792	5533	2628	2390	2907	4541	4692	5197	3725.74	2642	4810	1.824	0.867	4.46495e-13	3.51938e-12
LIMLP_01695	7137	6808	5543	11337	14309	10967	7183	7173	8632	10293	9884	10300	8910.84	7663	10159	1.331	0.412	0.000553172	0.00152813
LIMLP_01700	1313	1174	601	1411	1896	1461	1321	1237	936	1281	1310	1372	1242.87	1165	1321	1.144	0.194	0.281503	0.385476
LIMLP_01705	3760	3755	2124	3482	5082	4273	3784	3956	3308	3161	3510	4013	3622.18	3683	3561	0.965	-0.052	0.741151	0.815779
LIMLP_01710	10337	8619	5601	9551	12944	9711	10403	9081	8722	8672	8941	9121	9156.65	9402	8911	0.95	-0.074	0.556141	0.660341
LIMLP_01715	398	398	54	398	533	230	401	419	84	361	368	216	308.26	301	315	1.234	0.303	0.395022	0.506727
LIMLP_01720	7141	6554	5019	6263	8568	6227	7187	6905	7816	5686	5919	5848	6560.19	7303	5818	0.798	-0.326	0.00436624	0.010077
LIMLP_01725	8679	8735	4400	11025	16269	11804	8735	9203	6852	10010	11238	11086	9520.69	8263	10778	1.313	0.392	0.0069619	0.015388
LIMLP_01730	9711	8572	5971	10689	15780	11978	9773	9032	9298	9705	10900	11250	9992.99	9368	10618	1.132	0.179	0.148102	0.227002
LIMLP_01735	3286	2776	2240	4115	5495	3673	3307	2925	3488	3736	3796	3450	3450.28	3240	3661	1.132	0.179	0.194067	0.284958
LIMLP_01740	1242	1070	744	1731	2642	1626	1250	1127	1159	1572	1825	1527	1409.95	1179	1641	1.39	0.475	0.00199081	0.00493177
LIMLP_01745	207	271	256	307	358	375	208	286	399	279	247	352	295.12	298	293	1.006	0.009	0.973207	0.981692
LIMLP_01750	1	3	1	4	3	2	1	3	2	4	2	2	2.22	2	3	1.382	0.466	0.809368	0.867099
LIMLP_01755	1440	1319	1093	2691	3780	3401	1449	1390	1702	2443	2611	3194	2131.59	1514	2749	1.811	0.857	2.22276e-11	1.52515e-10
LIMLP_01760	1402	1366	826	1327	1827	1632	1411	1439	1286	1205	1262	1533	1356.02	1379	1333	0.962	-0.056	0.738601	0.813912
LIMLP_01765	3408	3366	2022	6163	7259	3519	3430	3546	3149	5596	5014	3305	4006.66	3375	4638	1.344	0.427	0.00923723	0.01982
LIMLP_01770	10166	9888	6853	8257	9799	7277	10231	10418	10672	7497	6769	6835	8736.86	10440	7034	0.673	-0.571	5.26993e-07	2.27175e-06
LIMLP_01775	871	796	548	733	978	757	877	839	853	666	676	711	770.11	856	684	0.799	-0.325	0.0394923	0.0724341
LIMLP_01780	8175	8121	6098	7025	9232	6665	8227	8556	9496	6378	6377	6260	7549.16	8760	6338	0.725	-0.464	7.53517e-05	0.000238166
LIMLP_01785	2606	2462	1549	1731	2254	1503	2623	2594	2412	1572	1557	1412	2028.18	2543	1514	0.595	-0.749	1.26451e-09	7.16804e-09
LIMLP_01790	781	775	216	683	889	629	786	817	336	620	614	591	627.31	646	608	1.005	0.007	0.979088	0.985286
LIMLP_01795	530	493	324	552	739	550	533	519	505	501	510	517	514.26	519	509	0.981	-0.028	0.877501	0.913664
LIMLP_01800	10090	9597	6073	6941	8690	5766	10155	10112	9457	6302	6003	5415	7907.24	9908	5907	0.595	-0.748	4.50027e-12	3.29531e-11
LIMLP_01805	12865	13363	9427	11294	14579	11049	12948	14079	14680	10254	10071	10377	12068.2	13902	10234	0.737	-0.44	6.11001e-05	0.000195387
LIMLP_01810	18285	16391	15115	11407	16327	15063	18402	17270	23537	10357	11278	14147	15831.9	19736	11927	0.605	-0.726	7.52039e-11	4.8793e-10
LIMLP_01815	2270	2029	1511	2166	2896	2054	2285	2138	2353	1967	2000	1929	2111.91	2259	1965	0.871	-0.199	0.121502	0.191462
LIMLP_01820	1	1	1	0	4	0	1	1	2	0	3	0	1.06	1	1	0.322	-1.635	0.622266	0.717637
LIMLP_01825	307	416	194	482	673	396	309	438	302	438	465	372	387.3	350	425	1.226	0.294	0.168449	0.252607
LIMLP_01830	1927	1916	1073	1056	1606	1077	1939	2019	1671	959	1109	1012	1451.44	1876	1027	0.548	-0.869	1.82045e-09	1.01684e-08
LIMLP_01835	621	404	313	430	312	353	625	426	487	390	216	332	412.59	513	313	0.599	-0.739	0.000425498	0.00119358
LIMLP_01840	7319	7288	4759	16402	20668	14922	7366	7679	7411	14892	14277	14015	10939.8	7485	14395	1.923	0.943	1.17467e-18	1.37888e-17
LIMLP_01845	6155	5595	5583	10359	13433	11459	6195	5895	8694	9405	9279	10762	8371.67	6928	9815	1.436	0.522	5.32901e-05	0.000172235
LIMLP_01850	711	732	490	1215	1679	1207	716	771	763	1103	1160	1134	941.07	750	1132	1.51	0.595	5.57187e-05	0.000179381
LIMLP_01855	202	193	155	221	274	217	203	203	241	201	189	204	206.96	216	198	0.919	-0.121	0.633757	0.727372
LIMLP_01860	151	157	76	134	184	129	152	165	118	122	127	121	134.28	145	123	0.854	-0.227	0.470587	0.581509
LIMLP_01865	4362	4582	2895	2179	2621	1756	4390	4828	4508	1978	1811	1649	3193.99	4575	1813	0.395	-1.338	7.9801e-24	1.32366e-22
LIMLP_01870	41	50	27	21	24	30	41	53	42	19	17	28	33.3	45	21	0.459	-1.123	0.0663557	0.113219
LIMLP_01875	2006	2017	1856	5890	7743	6478	2019	2125	2890	5348	5349	6084	3969.11	2345	5594	2.412	1.27	1.96358e-20	2.64702e-19
LIMLP_01880	391	349	285	707	906	716	394	368	444	642	626	672	524.21	402	647	1.615	0.692	0.000125632	0.000383429
LIMLP_01885	207	273	55	219	349	191	208	288	86	199	241	179	200.15	194	206	1.167	0.222	0.530332	0.637327
LIMLP_01890	7128	6725	3060	5893	7996	6762	7174	7086	4765	5350	5523	6351	6041.51	6342	5741	0.917	-0.125	0.517146	0.625527
LIMLP_01895	3065	2953	1829	4651	5301	2935	3085	3111	2848	4223	3662	2757	3280.87	3015	3547	1.16	0.215	0.151929	0.232121
LIMLP_01900	890	898	497	1495	1897	1336	896	946	774	1357	1310	1255	1089.72	872	1307	1.503	0.588	8.90618e-05	0.000277138
LIMLP_01905	470	514	277	797	1113	844	473	542	431	724	769	793	621.84	482	762	1.583	0.663	0.000292731	0.000845397
LIMLP_01910	1700	1509	988	695	963	802	1711	1590	1539	631	665	753	1148.13	1613	683	0.423	-1.243	1.26749e-14	1.1116e-13
LIMLP_01915	5542	5171	3437	5692	7438	6250	5578	5448	5352	5168	5138	5870	5425.64	5459	5392	0.986	-0.021	0.864455	0.905767
LIMLP_01920	824	868	485	895	970	457	829	915	755	813	670	429	735.16	833	637	0.744	-0.428	0.0449345	0.0811288
LIMLP_01925	1264	1233	1126	1346	1856	1318	1272	1299	1753	1222	1282	1238	1344.44	1441	1247	0.875	-0.192	0.254919	0.356886
LIMLP_01930	1120	1132	626	1000	1216	930	1127	1193	975	908	840	873	986.01	1098	874	0.797	-0.327	0.0417239	0.0761247
LIMLP_01935	5363	5088	4473	4424	6049	4896	5397	5361	6965	4017	4178	4598	5086.19	5908	4264	0.726	-0.461	0.000127826	0.000389191
LIMLP_01940	1429	1298	939	1152	1604	1154	1438	1368	1462	1046	1108	1084	1250.96	1423	1079	0.759	-0.398	0.00461702	0.0105917
LIMLP_01945	532	552	214	791	1054	539	535	582	333	718	728	506	567.12	483	651	1.363	0.446	0.0142611	0.0291447
LIMLP_01950	1666	1160	2744	1436	1758	1444	1677	1222	4273	1304	1214	1356	1841.04	2391	1291	0.629	-0.669	0.0224139	0.0441105
LIMLP_01955	10562	5118	5296	6387	8267	6261	10630	5392	8247	5799	5711	5880	6943.18	8090	5797	0.744	-0.427	0.0287502	0.0548137
LIMLP_01960	1228	394	591	750	415	501	1236	415	920	681	287	471	668.25	857	480	0.578	-0.79	1.92347e-05	6.70754e-05
LIMLP_01965	161	178	89	539	720	356	162	188	139	489	497	334	301.54	163	440	2.691	1.428	5.51751e-10	3.25841e-09
LIMLP_01970	3875	3634	2778	3563	4918	3876	3900	3829	4326	3235	3397	3640	3721.19	4018	3424	0.852	-0.23	0.0442331	0.0800518
LIMLP_01975	2411	2256	870	2625	3667	2454	2426	2377	1355	2383	2533	2305	2229.89	2053	2407	1.209	0.274	0.156366	0.237286
LIMLP_01980	7690	6377	5508	7653	10688	7914	7739	6719	8577	6948	7383	7433	7466.59	7678	7255	0.949	-0.075	0.559944	0.663567
LIMLP_01985	3548	3214	2038	5417	7431	5898	3571	3386	3174	4918	5133	5539	4286.91	3377	5197	1.538	0.621	2.06313e-06	8.26771e-06
LIMLP_01990	26154	23432	15580	21707	29171	20722	26322	24688	24262	19708	20150	19462	22432.1	25091	19773	0.788	-0.343	0.00104653	0.00274588
LIMLP_01995	0	0	0	0	0	0	0	0	0	0	0	0	0	0	0	NA	NA	NA	NA
LIMLP_02000	2715	2394	2431	4811	6087	3972	2732	2522	3786	4368	4205	3730	3557.27	3013	4101	1.381	0.466	0.0126505	0.0263724
LIMLP_02005	520	460	375	891	999	586	523	485	584	809	690	550	606.89	531	683	1.278	0.354	0.10526	0.169501
LIMLP_02010	2794	2458	1700	3148	3722	2277	2812	2590	2647	2858	2571	2139	2602.79	2683	2523	0.935	-0.097	0.483282	0.592646
LIMLP_02015	6	7	5	2	4	2	6	7	8	2	3	2	4.61	7	2	0.303	-1.723	0.227111	0.32548
LIMLP_02020	4285	3848	3332	9960	11656	7262	4313	4054	5189	9043	8052	6820	6245.08	4519	7972	1.764	0.819	1.58115e-06	6.41712e-06
LIMLP_02025	3565	3952	3123	12872	14539	8541	3588	4164	4863	11687	10043	8022	7061.1	4205	9917	2.35	1.233	4.41289e-10	2.61416e-09
LIMLP_02030	2624	2461	2291	5169	6729	5982	2641	2593	3568	4693	4648	5618	3960.15	2934	4986	1.712	0.776	1.7932e-10	1.10876e-09
LIMLP_02035	4271	4096	3489	5281	5498	3778	4298	4316	5433	4795	3798	3548	4364.68	4682	4047	0.863	-0.213	0.228649	0.327071
LIMLP_02040	279	454	166	105	143	63	281	478	258	95	99	59	211.82	339	84	0.252	-1.988	1.22505e-11	8.60696e-11
LIMLP_02045	5898	5643	5026	2647	3548	3173	5936	5946	7827	2403	2451	2980	4590.37	6570	2611	0.399	-1.325	9.70413e-32	2.46808e-30
LIMLP_02050	5055	4664	3834	6923	8205	7460	5087	4914	5970	6286	5668	7006	5821.94	5324	6320	1.187	0.247	0.0242255	0.0472229
LIMLP_02055	1238	1187	462	673	928	631	1246	1251	719	611	641	593	843.45	1072	615	0.59	-0.762	0.000340096	0.000971885
LIMLP_02060	681	635	407	681	797	400	685	669	634	618	551	376	588.79	663	515	0.763	-0.391	0.0590825	0.102548
LIMLP_02065	1738	1995	933	1533	2125	1660	1749	2102	1453	1392	1468	1559	1620.47	1768	1473	0.841	-0.251	0.152166	0.232299
LIMLP_02070	1919	1870	1508	1780	2331	2184	1931	1970	2348	1616	1610	2051	1921.23	2083	1759	0.842	-0.248	0.0489678	0.087418
LIMLP_02075	42879	40504	27643	30845	39062	26393	43154	42676	43046	28005	26983	24788	34775.4	42959	26592	0.618	-0.694	9.50585e-11	6.07451e-10
LIMLP_02080	35509	39082	19022	13662	18715	14945	35737	41177	29621	12404	12928	14036	24317.3	35512	13123	0.372	-1.426	1.05389e-20	1.44108e-19
LIMLP_02085	501	519	364	1780	2202	1724	504	547	567	1616	1521	1619	1062.37	539	1585	2.943	1.557	8.89095e-25	1.54177e-23
LIMLP_02090	11685	11862	8925	12353	16893	15489	11760	12498	13898	11216	11669	14547	12598	12719	12477	0.977	-0.034	0.75634	0.828197
LIMLP_02095	4033	3907	2051	5366	6673	4654	4059	4116	3194	4872	4610	4371	4203.61	3790	4618	1.225	0.292	0.0207073	0.0410382
LIMLP_02100	39	45	24	44	51	32	39	47	37	40	35	30	38.21	41	35	0.847	-0.239	0.661323	0.751772
LIMLP_02105	31103	30651	22913	30804	40531	31895	31303	32294	35681	27968	27998	29956	30866.5	33093	28641	0.866	-0.207	0.0420089	0.0765348
LIMLP_02110	9880	9472	5768	10020	14553	9243	9943	9980	8982	9097	10053	8681	9456.09	9635	9277	0.962	-0.056	0.607279	0.705687
LIMLP_02115	374	340	254	506	618	351	376	358	396	459	427	330	391.02	377	405	1.069	0.096	0.671377	0.758007
LIMLP_02120	34644	33309	20560	18818	26615	27881	34866	35095	32016	17085	18385	26186	27272.3	33992	20552	0.594	-0.752	1.46714e-05	5.27017e-05
LIMLP_02125	5381	5413	4560	5812	7106	3648	5416	5703	7101	5277	4909	3426	5305.23	6073	4537	0.741	-0.433	0.0395665	0.0725313
LIMLP_02130	37	32	49	56	80	27	37	34	76	51	55	25	46.45	49	44	0.926	-0.11	0.865726	0.906351
LIMLP_02135	1550	1477	1235	528	715	361	1560	1556	1923	479	494	339	1058.61	1680	437	0.259	-1.949	7.5444e-19	8.99434e-18
LIMLP_02140	1127	1110	552	492	652	477	1134	1170	860	447	450	448	751.4	1055	448	0.428	-1.223	2.31459e-11	1.57963e-10
LIMLP_02145	29	25	4	86	139	82	29	26	6	78	96	77	52.14	20	84	4.513	2.174	0.000390566	0.00110946
LIMLP_02150	407	380	377	1038	1400	1193	410	400	587	942	967	1120	737.84	466	1010	2.198	1.136	1.38273e-10	8.6619e-10
LIMLP_02155	414	391	217	692	980	478	417	412	338	628	677	449	486.79	389	585	1.491	0.576	0.00257904	0.0062789
LIMLP_02160	12	13	4	10	11	6	12	14	6	9	8	6	9.05	11	8	0.715	-0.485	0.644322	0.735294
LIMLP_02165	3662	4018	1564	3267	5304	3296	3686	4233	2435	2966	3664	3096	3346.68	3451	3242	0.959	-0.06	0.72539	0.8047
LIMLP_02170	990	924	560	1054	1358	990	996	974	872	957	938	930	944.46	947	942	0.995	-0.007	0.961283	0.973532
LIMLP_02175	354	359	158	247	297	230	356	378	246	224	205	216	271	327	215	0.666	-0.585	0.0251161	0.0487127
LIMLP_02180	106634	91998	73577	88411	124196	111025	107318	96931	114576	80271	85791	104274	98193.4	106275	90112	0.845	-0.244	0.0380298	0.0701153
LIMLP_02185	1595	1416	1019	1683	2441	1925	1605	1492	1587	1528	1686	1808	1617.69	1561	1674	1.07	0.098	0.490597	0.599496
LIMLP_02190	3	13	0	11	15	9	3	14	0	10	10	8	7.59	6	9	3.16	1.66	0.258309	0.360574
LIMLP_02195	1788	1651	913	2209	2889	2079	1799	1740	1422	2006	1996	1953	1819.1	1654	1985	1.205	0.269	0.057513	0.10028
LIMLP_02200	62734	58490	42564	51624	70852	55723	63137	61626	66282	46871	48942	52335	56532.1	63682	49383	0.775	-0.368	0.00030498	0.000879044
LIMLP_02205	343	322	138	716	865	702	345	339	215	650	598	659	467.71	300	636	2.153	1.106	4.83792e-06	1.83649e-05
LIMLP_02210	1243	1165	905	1491	2000	1461	1251	1227	1409	1354	1382	1372	1332.53	1296	1369	1.059	0.083	0.559583	0.663567
LIMLP_02215	1197	1243	347	1070	1435	731	1205	1310	540	971	991	687	950.66	1018	883	0.914	-0.13	0.531388	0.638027
LIMLP_02220	1930	2010	910	1217	1770	1419	1942	2118	1417	1105	1223	1333	1522.93	1826	1220	0.675	-0.568	0.00393684	0.00920302
LIMLP_02225	571	494	314	1538	2294	2180	575	520	489	1396	1585	2047	1102.1	528	1676	3.134	1.648	2.74655e-16	2.76466e-15
LIMLP_02230	1403	1179	917	1614	2220	1688	1412	1242	1428	1465	1534	1585	1444.41	1361	1528	1.125	0.17	0.231383	0.330238
LIMLP_02235	498	517	253	451	589	418	501	545	394	409	407	393	441.47	480	403	0.845	-0.243	0.234463	0.33351
LIMLP_02240	4430	4028	2043	3370	4834	3428	4458	4244	3181	3060	3339	3220	3583.71	3961	3206	0.817	-0.292	0.0616423	0.106458
LIMLP_02245	160	199	53	140	258	103	161	210	83	127	178	97	142.55	151	134	0.915	-0.128	0.686538	0.770863
LIMLP_02250	1	3	5	6	14	9	1	3	8	5	10	8	5.92	4	8	2.478	1.309	0.3374	0.447404
LIMLP_02255	31	47	9	90	138	58	31	50	14	82	95	54	54.37	32	77	2.623	1.391	0.00694212	0.0153621
LIMLP_02260	65	76	42	29	40	49	65	80	65	26	28	46	51.81	70	33	0.46	-1.121	0.0284277	0.0542801
LIMLP_02265	10	15	6	15	23	24	10	16	9	14	16	23	14.54	12	18	1.468	0.553	0.528558	0.636305
LIMLP_02270	148	147	90	162	200	151	149	155	140	147	138	142	145.17	148	142	0.962	-0.057	0.84792	0.894584
LIMLP_02275	574	583	429	981	1046	732	578	614	668	891	723	687	693.45	620	767	1.232	0.301	0.124589	0.195199
LIMLP_02280	4360	5057	1705	4597	6408	2628	4388	5328	2655	4174	4426	2468	3906.6	4124	3689	0.902	-0.149	0.216617	0.312318
LIMLP_02285	24597	23849	11126	33690	47083	32326	24755	25128	17326	30588	32523	30360	26780	22403	31157	1.409	0.495	0.00061509	0.00168333
LIMLP_02290	11	10	2	11	23	7	11	11	3	10	16	7	9.53	8	11	1.38	0.464	0.662338	0.752478
LIMLP_02295	1097	1019	377	1566	2014	1367	1104	1074	587	1422	1391	1284	1143.61	922	1366	1.533	0.617	0.00313803	0.00751511
LIMLP_02300	1115	1237	657	2231	2895	1747	1122	1303	1023	2026	2000	1641	1519.12	1149	1889	1.644	0.717	3.11682e-07	1.38264e-06
LIMLP_02305	1488	1589	768	2554	3745	2059	1498	1674	1196	2319	2587	1934	1867.88	1456	2280	1.569	0.65	2.83666e-07	1.26129e-06
LIMLP_02310	445	430	320	468	626	480	448	453	498	425	432	451	451.23	466	436	0.936	-0.096	0.607175	0.705687
LIMLP_02315	11632	9544	7846	10144	13769	12942	11707	10056	12218	9210	9511	12155	10809.4	11327	10292	0.905	-0.145	0.251818	0.353714
LIMLP_02320	318	281	172	314	427	314	320	296	268	285	295	295	293.15	295	292	0.991	-0.013	0.954621	0.969048
LIMLP_02325	971	967	649	927	1105	784	977	1019	1011	842	763	736	891.33	1002	780	0.778	-0.362	0.0215429	0.0424955
LIMLP_02330	1888	2088	937	2202	2967	1979	1900	2200	1459	1999	2050	1859	1911.1	1853	1969	1.075	0.105	0.492531	0.601666
LIMLP_02335	42630	37960	28892	35001	48787	42973	42904	39995	44991	31778	33701	40360	38954.9	42630	35280	0.824	-0.279	0.0159633	0.0323765
LIMLP_02340	7613	6834	4935	3847	5127	4825	7662	7200	7685	3493	3542	4532	5685.53	7516	3856	0.509	-0.973	1.86326e-13	1.51241e-12
LIMLP_02345	1196	1062	549	733	1007	535	1204	1119	855	666	696	502	840.19	1059	621	0.587	-0.769	7.9879e-07	3.37847e-06
LIMLP_02350	2128	2112	912	1345	1790	1436	2142	2225	1420	1221	1236	1349	1598.9	1929	1269	0.669	-0.581	0.00387086	0.00907641
LIMLP_02355	65268	57428	45662	32601	44685	34975	65687	60507	71106	29599	30867	32848	48435.8	65767	31105	0.474	-1.078	9.83323e-24	1.61697e-22
LIMLP_02360	3569	3448	2287	1824	2400	2018	3592	3633	3561	1656	1658	1895	2665.89	3595	1736	0.482	-1.053	2.42205e-16	2.44448e-15
LIMLP_02365	8688	8217	5871	6173	8516	7562	8744	8658	9142	5605	5883	7102	7522.2	8848	6197	0.697	-0.521	1.61488e-05	5.70969e-05
LIMLP_02370	844	914	414	1650	2116	2131	849	963	645	1498	1462	2001	1236.38	819	1654	2.018	1.013	1.10764e-05	4.03211e-05
LIMLP_02375	4399	4213	2445	6474	8583	5409	4427	4439	3807	5878	5929	5080	4926.74	4224	5629	1.333	0.414	0.000146981	0.000444321
LIMLP_02380	2174	1869	1549	1683	2139	1858	2188	1969	2412	1528	1478	1745	1886.65	2190	1584	0.724	-0.466	0.000228102	0.00067094
LIMLP_02385	17092	15682	14222	16956	22857	20738	17202	16523	22147	15395	15789	19477	17755.3	18624	16887	0.909	-0.137	0.191592	0.282244
LIMLP_02390	1326	1273	843	1266	1739	1326	1335	1341	1313	1149	1201	1245	1264.09	1330	1198	0.901	-0.151	0.278685	0.38244
LIMLP_02395	96	150	54	171	151	49	97	158	84	155	104	46	107.39	113	102	0.839	-0.254	0.568687	0.670854
LIMLP_02400	2084	2016	1280	6013	8488	6577	2097	2124	1993	5459	5863	6177	3952.4	2071	5833	2.812	1.492	3.62904e-33	1.02554e-31
LIMLP_02405	167	161	66	1184	1654	841	168	170	103	1075	1143	790	574.64	147	1003	6.879	2.782	4.15349e-47	2.43778e-45
LIMLP_02410	3112	2944	2276	4296	5596	4926	3132	3102	3544	3900	3866	4626	3695.09	3259	4131	1.265	0.339	0.00284403	0.00687143
LIMLP_02415	1571	1428	1074	1843	2311	2041	1581	1505	1672	1673	1596	1917	1657.45	1586	1729	1.088	0.121	0.355307	0.466126
LIMLP_02420	45092	43060	30408	28144	35086	23904	45381	45369	47352	25553	24236	22451	35057	46034	24080	0.522	-0.937	1.40286e-16	1.43483e-15
LIMLP_02425	12186	10985	8557	9785	12113	7558	12264	11574	13325	8884	8367	7098	10252.2	12388	8116	0.654	-0.613	1.73832e-05	6.10654e-05
LIMLP_02430	1133	974	586	1278	1745	1078	1140	1026	913	1160	1205	1012	1076.2	1026	1126	1.099	0.136	0.359818	0.470588
LIMLP_02435	499	545	183	749	1004	507	502	574	285	680	694	476	535.19	454	617	1.392	0.477	0.0175606	0.035297
LIMLP_02440	916	865	668	1023	1344	933	922	911	1040	929	928	876	934.49	958	911	0.953	-0.069	0.664744	0.753864
LIMLP_02445	311	369	171	456	656	264	313	389	266	414	453	248	347.2	323	372	1.132	0.179	0.428649	0.54131
LIMLP_02450	1034	1003	457	1036	1336	991	1041	1057	712	941	923	931	933.88	937	932	1.008	0.012	0.950949	0.966811
LIMLP_02455	4833	4715	3055	3879	5090	4289	4864	4968	4757	3522	3516	4028	4275.87	4863	3689	0.757	-0.402	0.00131159	0.00336045
LIMLP_02460	7613	8370	5712	7461	8715	6486	7662	8819	8895	6774	6020	6092	7376.87	8459	6295	0.745	-0.425	0.00170508	0.00427389
LIMLP_02465	1814	1919	1295	1603	2109	1613	1826	2022	2017	1455	1457	1515	1715.22	1955	1476	0.756	-0.404	0.00197652	0.00489955
LIMLP_02470	4244	4173	2432	5517	7433	6293	4271	4397	3787	5009	5134	5910	4751.5	4152	5351	1.287	0.365	0.0112745	0.0238031
LIMLP_02475	742	797	495	728	982	1067	747	840	771	661	678	1002	783.12	786	780	0.975	-0.037	0.857203	0.901386
LIMLP_02480	897	952	513	892	1049	818	903	1003	799	810	725	768	834.57	902	768	0.853	-0.229	0.18745	0.276857
LIMLP_02485	2610	2295	1889	3813	5201	3853	2627	2418	2942	3462	3593	3619	3109.96	2662	3558	1.341	0.423	0.000986826	0.00259996
LIMLP_02490	10612	9724	6827	9793	12956	10666	10680	10245	10631	8891	8950	10017	9902.51	10519	9286	0.882	-0.182	0.100315	0.162779
LIMLP_02495	0	0	0	0	0	0	0	0	0	0	0	0	0	0	0	NA	NA	NA	NA
LIMLP_02500	1732	1737	1362	1080	1417	1100	1743	1830	2121	981	979	1033	1447.78	1898	998	0.527	-0.923	2.91312e-11	1.96352e-10
LIMLP_02510	524	508	383	557	648	539	527	535	596	506	448	506	519.76	553	487	0.88	-0.185	0.308186	0.417518
LIMLP_02515	520	507	836	1415	1220	545	523	534	1302	1285	843	512	833.11	786	880	1.175	0.233	0.577533	0.679398
LIMLP_02520	340	327	842	1038	934	395	342	345	1311	942	645	371	659.41	666	653	1.193	0.255	0.771165	0.839371
LIMLP_02525	8916	9167	7229	7894	9580	5117	8973	9659	11257	7167	6618	4806	8079.92	9963	6197	0.617	-0.698	0.00028337	0.000819603
LIMLP_02530	433	485	256	375	458	304	436	511	399	340	316	286	381.3	449	314	0.702	-0.511	0.0142184	0.0290848
LIMLP_02535	5821	6184	3028	1262	1588	1179	5858	6516	4715	1146	1097	1107	3406.54	5696	1117	0.198	-2.339	2.22661e-56	1.84664e-54
LIMLP_02540	67635	65531	50995	56374	74909	75061	68069	69045	79411	51184	51745	70497	64991.6	72175	57809	0.794	-0.333	0.00378481	0.00890749
LIMLP_02545	1010	935	743	645	763	624	1016	985	1157	586	527	586	809.56	1053	566	0.539	-0.893	1.55768e-08	7.90231e-08
LIMLP_02550	4	15	14	25	37	17	4	16	22	23	26	16	17.64	14	22	1.801	0.849	0.355746	0.466382
LIMLP_02555	7275	7084	4232	4374	6034	4644	7322	7464	6590	3971	4168	4362	5646.11	7125	4167	0.585	-0.773	6.65936e-10	3.89057e-09
LIMLP_02560	1309	1340	928	564	689	630	1317	1412	1445	512	476	592	959.01	1391	527	0.377	-1.407	5.66547e-19	6.8398e-18
LIMLP_02565	6542	6156	5906	4791	6155	6042	6584	6486	9197	4350	4252	5675	6090.53	7422	4759	0.644	-0.635	6.88241e-09	3.64166e-08
LIMLP_02570	3156	2995	2140	2697	3596	3448	3176	3156	3332	2449	2484	3238	2972.55	3221	2724	0.838	-0.254	0.064334	0.110208
LIMLP_02575	2826	2575	1866	1801	2631	2330	2844	2713	2906	1635	1817	2188	2350.65	2821	1880	0.662	-0.595	3.14341e-05	0.000105564
LIMLP_02585	6291	5199	5322	8917	12513	11215	6331	5478	8288	8096	8644	10533	7894.89	6699	9091	1.369	0.453	0.000385521	0.00109677
LIMLP_02590	6738	6179	6150	12150	15654	14875	6781	6510	9577	11031	10813	13971	9780.6	7623	11938	1.58	0.66	6.67219e-09	3.53807e-08
LIMLP_02595	6707	6444	4522	14658	20209	15619	6750	6790	7042	13308	13960	14669	10419.8	6861	13979	2.036	1.026	1.6598e-22	2.52277e-21
LIMLP_02600	1277	1406	974	2075	1891	851	1285	1481	1517	1884	1306	799	1378.79	1428	1330	0.881	-0.182	0.500179	0.608603
LIMLP_02605	89794	83293	62482	88036	118700	121972	90370	87759	97298	79930	81994	114556	91984.6	91809	92160	0.991	-0.013	0.919135	0.945148
LIMLP_02610	2266	2105	685	1883	2615	2084	2281	2218	1067	1710	1806	1957	1839.73	1855	1824	1.033	0.047	0.857136	0.901386
LIMLP_02615	11666	10487	8006	8185	11430	9724	11741	11049	12467	7431	7895	9133	9952.82	11752	8153	0.692	-0.531	3.28585e-06	1.27523e-05
LIMLP_02620	1799	1751	1329	2127	2644	1989	1811	1845	2070	1931	1826	1868	1891.77	1909	1875	0.984	-0.023	0.865577	0.906351
LIMLP_02625	2	10	6	12	27	3	2	11	9	11	19	3	9.04	7	11	1.46	0.546	0.660735	0.751327
LIMLP_02630	10800	9787	8438	14559	17133	11454	10869	10312	13140	13219	11835	10758	11688.6	11440	11937	1.046	0.065	0.674708	0.760702
LIMLP_02635	404	356	211	156	245	153	407	375	329	142	169	144	260.8	370	152	0.41	-1.287	1.27243e-07	5.91267e-07
LIMLP_02640	66524	60980	29827	86972	120969	108958	66951	64250	46447	78964	83562	102333	73751.1	59216	88286	1.499	0.584	0.00225819	0.00555448
LIMLP_02645	14897	13198	9781	10261	13357	13210	14993	13906	15231	9316	9227	12407	12513.2	14710	10317	0.695	-0.525	6.10988e-05	0.000195387
LIMLP_02650	12988	12119	9875	11813	16489	13939	13071	12769	15378	10725	11390	13091	12737.4	13739	11735	0.854	-0.227	0.0314932	0.0592147
LIMLP_02655	1620	1579	445	2214	2752	1630	1630	1664	693	2010	1901	1531	1571.51	1329	1814	1.453	0.539	0.0140724	0.0288481
LIMLP_02660	4090	3619	2020	4144	5641	5338	4116	3813	3146	3762	3897	5013	3957.9	3692	4224	1.141	0.19	0.308385	0.417639
LIMLP_02665	572	515	248	479	669	626	576	543	386	435	462	588	498.24	502	495	0.989	-0.016	0.951872	0.9671
LIMLP_02670	331	241	142	426	568	369	333	254	221	387	392	347	322.31	269	375	1.409	0.494	0.0337409	0.0631607
LIMLP_02675	1947	1587	1104	2583	3438	2531	1959	1672	1719	2345	2375	2377	2074.65	1783	2366	1.329	0.411	0.00224636	0.00552895
LIMLP_02680	414	441	162	593	807	439	417	465	252	538	557	412	440.29	378	502	1.357	0.441	0.0361997	0.0671702
LIMLP_02685	965	842	687	902	1161	925	971	887	1070	819	802	869	902.97	976	830	0.852	-0.23	0.128932	0.201341
LIMLP_02690	1972	1508	841	2284	3150	2311	1985	1589	1310	2074	2176	2170	1883.87	1628	2140	1.332	0.414	0.0186329	0.0372755
LIMLP_02695	167	179	179	359	448	378	168	189	279	326	309	355	270.97	212	330	1.594	0.673	0.00851813	0.0184117
LIMLP_02700	159	168	94	711	948	617	160	177	146	646	655	579	393.88	161	627	3.893	1.961	1.62835e-21	2.32665e-20
LIMLP_02705	1568	1535	1194	2334	2970	2678	1578	1617	1859	2119	2052	2515	1956.76	1685	2229	1.321	0.401	0.00144147	0.00366127
LIMLP_02710	2122	2212	1756	2781	4000	3123	2136	2331	2734	2525	2763	2933	2570.31	2400	2740	1.146	0.196	0.112178	0.179213
LIMLP_02715	6304	5546	4991	6519	9769	8557	6344	5843	7772	5919	6748	8037	6777.25	6653	6901	1.037	0.052	0.674404	0.760702
LIMLP_02720	12863	12875	8386	13938	16839	11582	12946	13565	13059	12655	11632	10878	12455.7	13190	11722	0.887	-0.173	0.133239	0.207049
LIMLP_02725	2439	2220	1026	3131	3671	2264	2455	2339	1598	2843	2536	2126	2316.04	2131	2502	1.185	0.245	0.0695165	0.118026
LIMLP_02730	7088	7367	3624	7299	10598	8469	7133	7762	5643	6627	7321	7954	7073.44	6846	7301	1.072	0.1	0.539321	0.64519
LIMLP_02735	13963	12680	10082	23493	31124	25585	14053	13360	15700	21330	21499	24029	18328.5	14371	22286	1.552	0.634	7.66767e-10	4.43887e-09
LIMLP_02740	1263	1323	433	3228	4292	2206	1271	1394	674	2931	2965	2072	1884.46	1113	2656	2.462	1.3	2.16971e-15	2.02878e-14
LIMLP_02745	7219	8465	1849	7709	10162	6965	7265	8919	2879	6999	7020	6541	6603.97	6354	6853	1.192	0.253	0.343398	0.453467
LIMLP_02750	1808	1664	1110	8534	11912	9277	1820	1753	1729	7748	8228	8713	4998.49	1767	8230	4.651	2.218	2.56923e-74	3.50057e-72
LIMLP_02755	679	829	487	1799	2343	2382	683	873	758	1633	1618	2237	1300.7	771	1829	2.352	1.234	2.2569e-11	1.54579e-10
LIMLP_02760	5283	4947	4128	4938	7044	6356	5317	5212	6428	4483	4866	5970	5379.34	5652	5106	0.901	-0.151	0.185594	0.274584
LIMLP_02765	1183	1201	672	1005	1260	1218	1191	1265	1046	912	870	1144	1071.54	1167	975	0.831	-0.267	0.163802	0.246803
LIMLP_02770	1071	920	698	607	957	615	1078	969	1087	551	661	578	820.65	1045	597	0.571	-0.81	4.45483e-06	1.69952e-05
LIMLP_02775	3934	3505	2220	3943	5624	4693	3959	3693	3457	3580	3885	4408	3830.28	3703	3958	1.066	0.092	0.531936	0.638357
LIMLP_02780	60	64	36	113	158	79	60	67	56	103	109	74	78.3	61	95	1.544	0.626	0.114059	0.181836
LIMLP_02790	1934	1908	1172	1852	2533	1654	1946	2010	1825	1681	1750	1553	1794.4	1927	1661	0.862	-0.214	0.0888188	0.146306
LIMLP_02795	2049	1773	1317	213551	276200	262203	2062	1868	2051	193889	190790	246260	106153	1994	210313	104.805	6.712	0	0
LIMLP_02800	827	742	590	669	875	877	832	782	919	607	604	824	761.39	844	678	0.797	-0.328	0.0500576	0.0890302
LIMLP_02805	414	424	304	784	856	362	417	447	473	712	591	340	496.65	446	548	1.181	0.24	0.395657	0.507372
LIMLP_02810	350	379	451	286	303	350	352	399	702	260	209	329	375.26	484	266	0.565	-0.824	0.000489713	0.00136369
LIMLP_02815	10245	8952	6751	9240	11651	8388	10311	9432	10513	8389	8048	7878	9095.15	10085	8105	0.804	-0.314	0.00496319	0.0112975
LIMLP_02820	354	384	200	1208	1665	977	356	405	311	1097	1150	918	706.13	357	1055	2.954	1.563	3.32402e-21	4.67938e-20
LIMLP_02825	1246	1123	764	2030	2448	1933	1254	1183	1190	1843	1691	1815	1496.08	1209	1783	1.474	0.56	2.48932e-05	8.52492e-05
LIMLP_02830	4941	4901	4573	6019	7295	5216	4973	5164	7121	5465	5039	4899	5443.41	5753	5134	0.904	-0.146	0.384676	0.496052
LIMLP_02835	3086	2938	2234	2121	2544	2052	3106	3096	3479	1926	1757	1927	2548.4	3227	1870	0.58	-0.786	2.14918e-10	1.31819e-09
LIMLP_02840	64779	62608	35783	6579	9652	8554	65195	65965	55722	5973	6667	8034	34592.7	62294	6891	0.11	-3.183	6.37003e-88	1.10462e-85
LIMLP_02845	1	5	13	1	1	1	1	5	20	1	1	1	4.84	9	1	0.152	-2.719	0.1022	0.165278
LIMLP_02850	5610	4869	2849	3456	4454	3192	5646	5130	4437	3138	3077	2998	4070.83	5071	3071	0.608	-0.717	1.19812e-08	6.13663e-08
LIMLP_02855	1	0	0	3	5	1	1	0	0	3	3	1	1.35	0	2	5.642	2.496	0.4053	0.51817
LIMLP_02860	44	32	32	25	28	32	44	34	50	23	19	30	33.32	43	24	0.562	-0.832	0.149198	0.228225
LIMLP_02865	38	40	26	34	47	20	38	42	40	31	32	19	33.83	40	27	0.667	-0.585	0.323492	0.433634
LIMLP_02870	333	318	212	772	779	488	335	335	330	701	538	458	449.61	333	566	1.674	0.744	0.000666373	0.00181457
LIMLP_02875	122	136	128	292	321	159	123	143	199	265	222	149	183.6	155	212	1.365	0.449	0.234985	0.33413
LIMLP_02880	26	28	26	42	58	36	26	30	40	38	40	34	34.69	32	37	1.185	0.245	0.675888	0.761521
LIMLP_02885	100	109	57	118	149	105	101	115	89	107	103	99	102.15	102	103	1.018	0.025	0.942488	0.96145
LIMLP_02890	6048	5431	4840	7251	9515	8119	6087	5722	7537	6583	6573	7625	6687.89	6449	6927	1.079	0.11	0.3314	0.441442
LIMLP_02895	2028	1882	1312	2125	2783	2186	2041	1983	2043	1929	1922	2053	1995.31	2022	1968	0.973	-0.04	0.749842	0.823208
LIMLP_02900	2	2	1	10	9	9	2	2	2	9	6	8	4.9	2	8	4.117	2.042	0.161701	0.244022
LIMLP_02905	507	543	376	1201	1538	1216	510	572	586	1090	1062	1142	827.13	556	1098	1.978	0.984	7.25277e-10	4.21788e-09
LIMLP_02910	669	583	538	1317	1575	1122	673	614	838	1196	1088	1054	910.47	708	1113	1.583	0.663	0.000314945	0.000904756
LIMLP_02915	4	3	1	21	19	4	4	3	2	19	13	4	7.45	3	12	3.811	1.93	0.125741	0.196842
LIMLP_02920	536	500	302	1252	1639	1188	539	527	470	1137	1132	1116	820.2	512	1128	2.204	1.14	8.7933e-13	6.7634e-12
LIMLP_02925	528	481	445	1866	2176	1414	531	507	693	1694	1503	1328	1042.75	577	1508	2.63	1.395	6.93841e-12	5.02278e-11
LIMLP_02930	3268	3135	2581	8339	9296	5952	3289	3303	4019	7571	6421	5590	5032.32	3537	6527	1.841	0.88	3.2412e-07	1.43115e-06
LIMLP_02935	0	1	0	0	0	0	0	1	0	0	0	0	0.18	0	0	0.382	-1.389	0.732882	0.809949
LIMLP_02940	218	226	89	331	383	191	219	238	139	301	265	179	223.43	199	248	1.252	0.324	0.200735	0.293299
LIMLP_02945	1297	1212	814	1468	1880	1452	1305	1277	1268	1333	1299	1364	1307.51	1283	1332	1.037	0.053	0.697418	0.780397
LIMLP_02950	2679	2683	2747	3619	4565	3838	2696	2827	4278	3286	3153	3605	3307.42	3267	3348	1.046	0.066	0.673506	0.760185
LIMLP_02955	3232	2799	3233	6319	7080	3726	3253	2949	5034	5737	4891	3499	4227.27	3745	4709	1.273	0.348	0.177147	0.263578
LIMLP_02960	3535	3531	2516	2290	2849	1816	3558	3720	3918	2079	1968	1706	2824.79	3732	1918	0.513	-0.964	2.50518e-11	1.69756e-10
LIMLP_02965	3092	3110	2169	2463	2974	1719	3112	3277	3378	2236	2054	1614	2611.88	3256	1968	0.6	-0.737	6.13414e-06	2.30332e-05
LIMLP_02970	3171	2740	2121	2869	3744	2772	3191	2887	3303	2605	2586	2603	2862.61	3127	2598	0.832	-0.265	0.0314328	0.0591595
LIMLP_02975	1407	1426	1123	2457	2573	968	1416	1502	1749	2231	1777	909	1597.42	1556	1639	0.995	-0.007	0.980471	0.986158
LIMLP_02980	166	171	69	207	269	261	167	180	107	188	186	245	178.93	151	206	1.37	0.455	0.191216	0.281874
LIMLP_02985	1160	1153	197	2034	2920	1551	1167	1215	307	1847	2017	1457	1334.92	896	1774	2.286	1.193	8.3998e-05	0.000263097
LIMLP_02990	2	1	0	9	14	1	2	1	0	8	10	1	3.64	1	6	5.144	2.363	0.205797	0.299666
LIMLP_02995	1209	1052	885	1161	1608	1420	1217	1108	1378	1054	1111	1334	1200.3	1234	1166	0.944	-0.084	0.563112	0.666197
LIMLP_03000	6166	5505	5302	8553	11850	9499	6206	5800	8256	7766	8186	8921	7522.44	6754	8291	1.24	0.311	0.0175756	0.0353084
LIMLP_03005	709	678	382	503	735	655	714	714	595	457	508	615	600.39	674	527	0.776	-0.365	0.0899293	0.147756
LIMLP_03010	0	0	3	2	1	1	0	0	5	2	1	1	1.35	2	1	2.366	1.242	0.690449	0.773814
LIMLP_03015	1907	1682	1215	1576	2141	1891	1919	1772	1892	1431	1479	1776	1711.55	1861	1562	0.836	-0.259	0.0714796	0.120665
LIMLP_03020	10254	9223	7677	13396	18067	14729	10320	9718	11955	12163	12480	13833	11744.7	10664	12825	1.205	0.27	0.0130087	0.0269864
LIMLP_03030	82	89	45	48	67	57	83	94	70	44	46	54	64.96	82	48	0.582	-0.781	0.0760723	0.127567
LIMLP_03035	0	0	0	0	0	0	0	0	0	0	0	0	0	0	0	NA	NA	NA	NA
LIMLP_03040	62	47	48	31	36	32	62	50	75	28	25	30	44.96	62	28	0.45	-1.152	0.0228971	0.0449576
LIMLP_03045	161	163	154	302	347	206	162	172	240	274	240	193	213.49	191	236	1.243	0.314	0.323963	0.43396
LIMLP_03050	0	1	0	0	1	0	0	1	0	0	1	0	0.29	0	0	0.708	-0.499	0.901205	0.930473
LIMLP_03055	4951	4983	2625	2825	3559	2732	4983	5250	4088	2565	2458	2566	3651.65	4774	2530	0.533	-0.909	1.25321e-10	7.87643e-10
LIMLP_03060	4699	4619	3660	5061	5440	2945	4729	4867	5699	4595	3758	2766	4402.33	5098	3706	0.715	-0.484	0.0179654	0.0360537
LIMLP_03065	40977	35776	35348	21337	29925	26936	41240	37694	55045	19372	20671	25298	33220.1	44660	21780	0.491	-1.026	6.9306e-19	8.31455e-18
LIMLP_03070	128964	114480	97476	118692	156761	118752	129792	120618	151792	107764	108286	111531	121630	134067	109194	0.818	-0.289	0.0124928	0.0261295
LIMLP_03075	18147	16942	14489	15397	19952	16431	18263	17850	22563	13979	13782	15432	16978.3	19559	14398	0.739	-0.436	7.18836e-05	0.00022796
LIMLP_03080	29046	21953	21129	28319	38513	24754	29232	23130	32903	25712	26604	23249	26804.8	28422	25188	0.894	-0.162	0.319405	0.428999
LIMLP_03085	11704	9636	8047	13664	17929	11761	11779	10153	12531	12406	12385	11046	11716.6	11488	11946	1.042	0.06	0.663255	0.752847
LIMLP_03090	6902	6234	5196	8354	11266	10248	6946	6568	8091	7585	7782	9625	7766.3	7202	8331	1.155	0.207	0.0581253	0.101162
LIMLP_03095	19017	16241	15178	24669	33918	27640	19139	17112	23636	22398	23430	25959	21945.5	19962	23929	1.207	0.272	0.0248829	0.0483341
LIMLP_03100	6225	6149	4724	8647	11600	10397	6265	6479	7356	7851	8013	9765	7621.42	6700	8543	1.272	0.347	0.00130623	0.00335121
LIMLP_03105	6613	5519	3818	9194	12841	10022	6655	5815	5945	8347	8870	9413	7507.68	6138	8877	1.447	0.533	3.33907e-05	0.000111351
LIMLP_03110	17602	15406	14231	29843	41692	33682	17715	16232	22161	27095	28800	31634	23939.4	18703	29176	1.571	0.651	6.22163e-08	2.95585e-07
LIMLP_03115	10089	9351	8873	19119	25397	22217	10154	9852	13817	17359	17543	20866	14931.9	11274	18589	1.663	0.734	1.76046e-10	1.09029e-09
LIMLP_03120	2132	1938	1396	5815	7580	5564	2146	2042	2174	5280	5236	5226	3683.8	2121	5247	2.476	1.308	1.10857e-29	2.53246e-28
LIMLP_03125	2684	2487	2444	7736	9209	6765	2701	2620	3806	7024	6361	6354	4811.02	3042	6580	2.193	1.133	1.11047e-11	7.83074e-11
LIMLP_03130	3584	3274	2890	9459	11190	7695	3607	3450	4500	8588	7730	7227	5850.3	3852	7848	2.047	1.034	4.50137e-11	2.98138e-10
LIMLP_03135	3612	3587	3115	10786	13174	9521	3635	3779	4851	9793	9100	8942	6683.41	4088	9278	2.287	1.194	2.32638e-15	2.16996e-14
LIMLP_03140	8415	7833	7061	24952	32277	20909	8469	8253	10996	22655	22296	19638	15384.3	9239	21530	2.347	1.231	1.89912e-14	1.65037e-13
LIMLP_03145	6	1	1	13	3	9	6	1	2	12	2	8	5.16	3	7	2.688	1.426	0.332931	0.442709
LIMLP_03150	4657	4354	3641	14974	18680	11012	4687	4587	5670	13595	12904	10342	8630.91	4981	12280	2.462	1.3	2.24926e-14	1.93264e-13
LIMLP_03155	6156	5539	5240	22202	26622	15172	6196	5836	8160	20158	18390	14249	12164.7	6731	17599	2.62	1.389	2.49904e-12	1.87674e-11
LIMLP_03160	3557	3401	2818	12502	15183	9644	3580	3583	4388	11351	10488	9058	7074.65	3850	10299	2.677	1.421	1.15235e-18	1.36106e-17
LIMLP_03165	7664	6387	6155	24862	31847	19618	7713	6729	9585	22573	21999	18425	14504	8009	20999	2.641	1.401	1.26544e-15	1.21298e-14
LIMLP_03170	2244	2301	1702	8928	10082	7786	2258	2424	2650	8106	6964	7313	4952.68	2444	7461	3.053	1.61	4.06769e-32	1.05566e-30
LIMLP_03175	11714	10805	9333	29723	39233	32349	11789	11384	14534	26986	27101	30382	20362.7	12569	28156	2.25	1.17	1.53014e-26	2.86151e-25
LIMLP_03180	11830	10513	6328	26619	36616	31835	11906	11077	9854	24168	25293	29899	18699.5	10946	26453	2.413	1.271	3.30196e-17	3.52857e-16
LIMLP_03185	11283	10033	10128	19191	27513	25782	11355	10571	15772	17424	19005	24214	16390.2	12566	20214	1.618	0.694	2.00211e-09	1.11035e-08
LIMLP_03190	3808	3246	3096	6624	9198	8350	3832	3420	4821	6014	6354	7842	5380.62	4024	6737	1.68	0.749	6.0305e-10	3.54489e-09
LIMLP_03195	1373	1387	495	3273	4378	3687	1382	1461	771	2972	3024	3463	2178.78	1205	3153	2.7	1.433	1.83909e-09	1.02575e-08
LIMLP_03200	5233	4734	4430	12679	17753	13774	5267	4988	6898	11512	12263	12936	8977.37	5718	12237	2.16	1.111	1.89694e-17	2.06766e-16
LIMLP_03205	8885	7875	7136	18561	23769	20428	8942	8297	11112	16852	16419	19186	13468.1	9450	17486	1.86	0.896	2e-15	1.87931e-14
LIMLP_03210	12132	11167	8421	24102	33718	31645	12210	11766	13113	21883	23291	29721	18664	12363	24965	2.003	1.002	3.3311e-16	3.32674e-15
LIMLP_03215	16006	14429	12227	32416	47143	41906	16109	15203	19040	29431	32565	39358	25284.3	16784	33785	2.007	1.005	4.58263e-19	5.56775e-18
LIMLP_03220	3755	3606	3793	15862	18330	13614	3779	3799	5907	14402	12662	12786	8889.09	4495	13283	3.02	1.595	1.82531e-18	2.12304e-17
LIMLP_03225	33	41	12	146	191	83	33	43	19	133	132	78	72.92	32	114	3.67	1.876	1.5647e-05	5.55803e-05
LIMLP_03230	1361	1300	897	1007	1349	1196	1370	1370	1397	914	932	1123	1184.28	1379	990	0.714	-0.485	0.0012559	0.00323953
LIMLP_03235	11	0	15	5	2	1	11	0	23	5	1	1	6.88	11	2	0.393	-1.346	0.419196	0.531254
LIMLP_03240	639	544	438	415	573	475	643	573	682	377	396	446	519.51	633	406	0.642	-0.639	0.000475975	0.00132834
LIMLP_03245	545	583	464	111	151	156	548	614	723	101	104	147	372.82	628	117	0.185	-2.435	3.57903e-30	8.37669e-29
LIMLP_03250	5596	5243	3977	5988	7941	6610	5632	5524	6193	5437	5485	6208	5746.54	5783	5710	0.987	-0.019	0.859083	0.901624
LIMLP_03255	831	715	608	873	1326	1069	836	753	947	793	916	1004	874.84	845	904	1.069	0.097	0.560075	0.663567
LIMLP_03260	1369	1397	814	1731	2239	1993	1378	1472	1268	1572	1547	1872	1517.89	1373	1664	1.208	0.273	0.0948848	0.154893
LIMLP_03265	668	633	200	553	804	424	672	667	311	502	555	398	517.73	550	485	0.921	-0.119	0.606014	0.705291
LIMLP_03270	290	292	174	171	285	204	292	308	271	155	197	192	235.7	290	181	0.622	-0.685	0.00644581	0.014347
LIMLP_03275	1270	1212	738	771	1030	950	1278	1277	1149	700	711	892	1001.35	1235	768	0.618	-0.694	0.000117267	0.000359913
LIMLP_03285	1791	1734	1413	2046	2589	2205	1802	1827	2200	1858	1788	2071	1924.46	1943	1906	0.983	-0.025	0.845281	0.893657
LIMLP_03290	387	378	172	589	779	680	389	398	268	535	538	639	461.19	352	571	1.633	0.708	0.00445227	0.0102693
LIMLP_03295	407	419	240	708	938	584	410	441	374	643	648	548	510.68	408	613	1.501	0.586	0.00111588	0.00289993
LIMLP_03300	573	452	466	1068	1377	853	577	476	726	970	951	801	750.09	593	907	1.55	0.632	0.00454812	0.0104627
LIMLP_03305	2188	1749	1844	3123	3791	2496	2202	1843	2872	2835	2619	2344	2452.46	2306	2599	1.144	0.194	0.31176	0.421312
LIMLP_03310	23554	19867	14987	28882	38179	29482	23705	20932	23338	26223	26373	27689	24710.1	22658	26762	1.183	0.242	0.0254727	0.0492792
LIMLP_03315	6400	6069	3878	10500	14177	10853	6441	6394	6039	9533	9793	10193	8065.62	6291	9840	1.564	0.645	1.17371e-08	6.03465e-08
LIMLP_03320	5659	5685	3724	10944	14258	13722	5695	5990	5799	9936	9849	12888	8359.54	5828	10891	1.854	0.89	1.20749e-10	7.60158e-10
LIMLP_03325	41	44	30	32	38	17	41	46	47	29	26	16	34.27	45	24	0.52	-0.944	0.116227	0.184522
LIMLP_03330	230	229	273	359	350	224	231	241	425	326	242	210	279.33	299	259	0.89	-0.168	0.625145	0.719653
LIMLP_03335	1195	1292	951	1361	1923	1165	1203	1361	1481	1236	1328	1094	1283.84	1348	1219	0.906	-0.143	0.392804	0.504561
LIMLP_03340	11012	10614	11773	15820	19299	13984	11083	11183	18333	14363	13331	13134	13571.2	13533	13609	1.035	0.05	0.790024	0.85405
LIMLP_03345	17531	14290	12745	14469	20701	15888	17644	15056	19847	13137	14300	14922	15817.5	17516	14120	0.81	-0.304	0.0186528	0.0372959
LIMLP_03350	7537	6232	5482	7873	11169	9795	7585	6566	8537	7148	7715	9199	7791.82	7563	8021	1.061	0.085	0.493669	0.602671
LIMLP_03355	266	320	88	562	632	431	268	337	137	510	437	405	348.92	247	451	1.92	0.941	0.00124412	0.0032113
LIMLP_03360	9312	9548	6671	3345	4218	3287	9372	10060	10388	3037	2914	3087	6476.29	9940	3013	0.303	-1.721	1.8451e-52	1.27983e-50
LIMLP_03365	659	366	412	475	370	482	663	386	642	431	256	453	471.66	564	380	0.672	-0.573	0.00189768	0.00472254
LIMLP_03370	12241	11723	8491	12379	18073	13763	12320	12352	13222	11239	12484	12926	12423.9	12631	12216	0.966	-0.05	0.643169	0.734418
LIMLP_03375	5265	5750	3812	7236	9688	7580	5299	6058	5936	6570	6692	7119	6279.04	5764	6794	1.18	0.239	0.0347545	0.0648355
LIMLP_03380	485	530	530	543	537	324	488	558	825	493	371	304	506.68	624	389	0.629	-0.668	0.026691	0.0512979
LIMLP_03390	72442	67340	60253	44153	59008	47446	72907	70951	93827	40088	40761	44561	60515.8	79228	41803	0.531	-0.912	3.51325e-15	3.19882e-14
LIMLP_03395	13599	12820	9818	9218	12392	9868	13686	13507	15289	8369	8560	9268	11446.6	14161	8732	0.617	-0.697	2.05708e-11	1.41656e-10
LIMLP_03400	6019	5391	4859	5359	7451	5684	6058	5680	7567	4866	5147	5338	5775.85	6435	5117	0.801	-0.32	0.0137618	0.0282645
LIMLP_03410	1097	1508	487	1202	1739	1024	1104	1589	758	1091	1201	962	1117.6	1150	1085	0.98	-0.03	0.879514	0.915223
LIMLP_03425	4453	4752	2736	3776	4900	3428	4482	5007	4261	3428	3385	3220	3963.6	4583	3344	0.731	-0.452	0.000147373	0.000445153
LIMLP_03430	7720	8276	4336	10025	12713	7277	7770	8720	6752	9102	8782	6835	7993.27	7747	8240	1.061	0.085	0.466383	0.577304
LIMLP_03435	535	518	443	1006	969	844	538	546	690	913	669	793	691.58	591	792	1.338	0.42	0.0333896	0.0625338
LIMLP_03440	1835	1680	1207	1867	2313	2133	1847	1770	1880	1695	1598	2003	1798.76	1832	1765	0.959	-0.06	0.659726	0.750403
LIMLP_03445	1589	1151	1438	1586	2032	1739	1599	1213	2239	1440	1404	1633	1588.01	1684	1492	0.912	-0.132	0.460174	0.57166
LIMLP_03450	1947	1680	1116	1989	2521	2213	1959	1770	1738	1806	1741	2078	1848.86	1822	1875	1.027	0.038	0.796018	0.858098
LIMLP_03455	1051	923	625	1318	1697	1093	1058	972	973	1197	1172	1027	1066.49	1001	1132	1.129	0.176	0.234105	0.333126
LIMLP_03460	6843	6618	4235	6587	8562	7610	6887	6973	6595	5981	5914	7147	6582.79	6818	6347	0.927	-0.109	0.410491	0.52288
LIMLP_03465	6050	5560	5204	2908	3778	3426	6089	5858	8104	2640	2610	3218	4753.06	6684	2823	0.425	-1.235	1.40275e-26	2.63621e-25
LIMLP_03470	4634	4551	4420	7050	10562	9403	4664	4795	6883	6401	7296	8831	6478.29	5447	7509	1.389	0.474	6.49559e-05	0.00020685
LIMLP_03475	20313	19960	21562	13219	21641	18801	20443	21030	33577	12002	14949	17658	19943.2	25017	14870	0.603	-0.729	4.38454e-08	2.13083e-07
LIMLP_03480	91211	92089	89344	41125	56622	49491	91796	97027	139128	37339	39113	46482	75147.4	109317	40978	0.38	-1.397	8.55541e-32	2.19053e-30
LIMLP_03485	8418	9289	4944	2606	3521	2893	8472	9787	7699	2366	2432	2717	5578.89	8653	2505	0.29	-1.784	4.74345e-34	1.41377e-32
LIMLP_03490	7552	7352	6010	2514	3578	3175	7600	7746	9359	2283	2472	2982	5406.94	8235	2579	0.313	-1.678	6.2393e-52	4.25052e-50
LIMLP_03495	4692	4145	2473	3414	4610	3992	4722	4367	3851	3100	3184	3749	3828.96	4313	3344	0.775	-0.368	0.0195917	0.0389485
LIMLP_03500	5449	5189	3449	4504	6433	6041	5484	5467	5371	4089	4444	5674	5088.13	5441	4736	0.862	-0.215	0.146837	0.225517
LIMLP_03505	1959	1768	1349	874	1173	875	1972	1863	2101	794	810	822	1393.44	1979	809	0.409	-1.289	6.866e-21	9.4905e-20
LIMLP_03510	0	0	0	0	0	0	0	0	0	0	0	0	0	0	0	NA	NA	NA	NA
LIMLP_03515	35	36	16	26	17	27	35	38	25	24	12	25	26.46	33	20	0.596	-0.747	0.292539	0.399011
LIMLP_03520	3982	3531	2002	3133	4732	3559	4008	3720	3118	2845	3269	3343	3383.55	3615	3152	0.874	-0.194	0.223932	0.321528
LIMLP_03525	7226	7322	5900	6127	9148	8553	7272	7715	9188	5563	6319	8033	7348.26	8058	6638	0.818	-0.289	0.0106631	0.0226158
LIMLP_03530	7628	6385	4870	7933	10983	10133	7677	6727	7584	7203	7587	9517	7715.69	7329	8102	1.099	0.136	0.312028	0.421485
LIMLP_03535	2310	2152	1660	2276	3338	3022	2325	2267	2585	2066	2306	2838	2397.95	2392	2403	0.997	-0.004	0.978288	0.985001
LIMLP_03540	282	246	93	343	516	319	284	259	145	311	356	300	275.88	229	322	1.45	0.536	0.0553193	0.0972079
LIMLP_03545	1981	2060	594	2383	3198	2293	1994	2170	925	2164	2209	2154	1935.9	1696	2176	1.363	0.446	0.0714385	0.120665
LIMLP_03550	4999	4745	2669	3464	4806	3731	5031	4999	4156	3145	3320	3504	4025.96	4729	3323	0.704	-0.506	0.000402375	0.00113624
LIMLP_03555	507	661	141	737	1189	426	510	696	220	669	821	400	552.8	475	630	1.401	0.486	0.0260147	0.0502003
LIMLP_03560	1462	1426	995	1778	2051	1234	1471	1502	1549	1614	1417	1159	1452.22	1507	1397	0.919	-0.122	0.470943	0.581628
LIMLP_03565	60	68	21	122	108	29	60	72	33	111	75	27	62.89	55	71	1.187	0.247	0.610192	0.707348
LIMLP_03570	30	28	13	32	25	24	30	30	20	29	17	23	24.8	27	23	0.853	-0.23	0.735733	0.811689
LIMLP_03575	16891	16010	12710	11118	16233	16480	16999	16868	19792	10094	11213	15478	15074.3	17886	12262	0.676	-0.565	1.27283e-05	4.6027e-05
LIMLP_03580	7016	6431	5657	5673	8122	8796	7061	6776	8809	5151	5610	8261	6944.72	7549	6341	0.827	-0.273	0.0340725	0.063719
LIMLP_03585	10160	8551	9248	9545	13661	14074	10225	9009	14401	8666	9437	13218	10826.1	11212	10440	0.934	-0.098	0.417066	0.52984
LIMLP_03590	1946	1540	1259	2815	4061	3119	1958	1623	1961	2556	2805	2929	2305.33	1847	2763	1.499	0.584	5.65157e-05	0.000181794
LIMLP_03595	2449	2219	1781	3713	4890	3558	2465	2338	2773	3371	3378	3342	2944.46	2525	3364	1.336	0.418	0.001163	0.00301621
LIMLP_03600	3150	3104	1863	4973	6502	5015	3170	3270	2901	4515	4491	4710	3843.05	3114	4572	1.469	0.555	7.51434e-06	2.78593e-05
LIMLP_03605	263	300	165	517	744	502	265	316	257	469	514	471	382.09	279	485	1.741	0.8	7.75347e-05	0.000244257
LIMLP_03610	4978	4541	3491	6085	7605	6178	5010	4784	5436	5525	5253	5802	5301.85	5077	5527	1.089	0.123	0.256946	0.358934
LIMLP_03615	1	2	0	0	1	0	1	2	0	0	1	0	0.63	1	0	0.314	-1.672	0.674863	0.760702
LIMLP_03620	5	1	3	4	7	4	5	1	5	4	5	4	3.83	4	4	1.295	0.373	0.813519	0.870324
LIMLP_03625	7083	7265	4411	6145	8931	7566	7128	7655	6869	5579	6169	7106	6751.05	7217	6285	0.867	-0.206	0.134484	0.20873
LIMLP_03630	5564	5144	4173	3976	5334	5696	5600	5420	6498	3610	3685	5350	5026.99	5839	4215	0.712	-0.49	0.000206337	0.000610214
LIMLP_03635	757	699	498	1958	2631	2148	762	736	775	1778	1817	2017	1314.39	758	1871	2.464	1.301	1.59187e-20	2.16892e-19
LIMLP_03640	87	69	49	206	306	176	88	73	76	187	211	165	133.38	79	188	2.381	1.252	0.000119575	0.00036641
LIMLP_03645	5736	5739	3304	3958	4643	3313	5773	6047	5145	3594	3207	3112	4479.49	5655	3304	0.584	-0.775	1.91302e-10	1.18093e-09
LIMLP_03650	5	6	2	6	5	5	5	6	3	5	3	5	4.68	5	4	0.949	-0.076	0.956746	0.969439
LIMLP_03655	61867	62772	39696	43812	58872	54811	62264	66138	61815	39778	40667	51478	53690.1	63406	43974	0.689	-0.538	7.65426e-05	0.00024153
LIMLP_03660	24	51	5	31	40	6	24	54	8	28	28	6	24.51	29	21	0.756	-0.404	0.58216	0.683787
LIMLP_03665	568	601	307	1460	1790	1041	572	633	478	1326	1236	978	870.45	561	1180	2.1	1.071	2.44117e-11	1.65713e-10
LIMLP_03670	1286	1187	1069	2540	2756	1214	1294	1251	1665	2306	1904	1140	1593.27	1403	1783	1.235	0.305	0.255593	0.357568
LIMLP_03675	1226	1213	648	1080	1492	1254	1234	1278	1009	981	1031	1178	1118.32	1174	1063	0.906	-0.142	0.438579	0.550386
LIMLP_03680	598	553	516	919	945	488	602	583	804	834	653	458	655.58	663	648	0.964	-0.052	0.850188	0.896481
LIMLP_03685	857	1000	616	1508	1503	670	863	1054	959	1369	1038	629	985.33	959	1012	1.01	0.015	0.954824	0.969048
LIMLP_03690	1884	1708	2741	3072	3179	1830	1896	1800	4268	2789	2196	1719	2444.64	2655	2235	0.906	-0.142	0.656295	0.747169
LIMLP_03695	847	904	457	1046	1268	1229	852	952	712	950	876	1154	916.07	839	993	1.182	0.241	0.252191	0.354106
LIMLP_03700	1085	1114	632	1340	1889	1249	1092	1174	984	1217	1305	1173	1157.4	1083	1232	1.138	0.187	0.185819	0.274767
LIMLP_03705	3024	2737	1625	9159	13087	10896	3043	2884	2530	8316	9040	10233	6007.82	2819	9196	3.258	1.704	6.31035e-29	1.34492e-27
LIMLP_03710	3854	3666	2703	13943	19609	16735	3879	3863	4209	12659	13545	15717	8978.74	3984	13974	3.496	1.806	1.01074e-57	9.18087e-56
LIMLP_03715	5327	4565	3761	15481	21361	17132	5361	4810	5857	14056	14756	16090	10154.9	5343	14967	2.806	1.489	2.6132e-38	9.58593e-37
LIMLP_03720	1798	1554	1536	4497	6123	5382	1810	1637	2392	4083	4230	5055	3201.01	1946	4456	2.309	1.208	1.74307e-20	2.36648e-19
LIMLP_03725	3322	2976	2269	7321	10392	8418	3343	3136	3533	6647	7178	7906	5290.63	3337	7244	2.168	1.116	3.43478e-21	4.81753e-20
LIMLP_03730	5968	5026	4211	10636	14444	12452	6006	5295	6557	9657	9977	11695	8198.05	5953	10443	1.755	0.811	2.61314e-12	1.95857e-11
LIMLP_03735	12182	10030	10744	18409	25900	20972	12260	10568	16731	16714	17891	19697	15643.4	13186	18101	1.395	0.481	0.000803002	0.00214828
LIMLP_03740	4400	3986	3909	5594	7565	7200	4428	4200	6087	5079	5226	6762	5296.99	4905	5689	1.166	0.222	0.0523951	0.0928845
LIMLP_03745	15730	13730	12961	19720	27653	21990	15831	14466	20183	17904	19102	20653	18023.2	16827	19220	1.152	0.204	0.105664	0.169872
LIMLP_03750	4149	3871	2611	5370	7175	6197	4176	4079	4066	4876	4956	5820	4662.02	4107	5217	1.266	0.34	0.00735853	0.0161803
LIMLP_03755	8015	7195	7583	9280	11950	9899	8066	7581	11808	8426	8255	9297	8905.5	9152	8659	0.964	-0.053	0.712312	0.794118
LIMLP_03760	3722	3050	2193	4714	6268	5386	3746	3214	3415	4280	4330	5059	4007.1	3458	4556	1.316	0.396	0.00335358	0.00798621
LIMLP_03765	846	731	486	1090	1438	1125	851	770	757	990	993	1057	903	793	1013	1.278	0.354	0.0250222	0.0485553
LIMLP_03770	3043	2741	2148	4215	5167	3669	3063	2888	3345	3827	3569	3446	3356.24	3099	3614	1.168	0.224	0.0865953	0.143261
LIMLP_03775	1678	1668	976	2633	3372	1924	1689	1757	1520	2391	2329	1807	1915.49	1655	2176	1.308	0.387	0.0041631	0.00967249
LIMLP_03780	11361	11925	7354	28059	36986	28860	11434	12564	11452	25476	25549	27105	18929.9	11817	26043	2.205	1.141	1.55983e-24	2.68052e-23
LIMLP_03785	5	16	4	22	22	9	5	17	6	20	15	8	11.96	9	14	1.662	0.733	0.471403	0.581819
LIMLP_03790	1365	1298	868	996	1392	1127	1374	1368	1352	904	962	1058	1169.56	1365	975	0.713	-0.489	0.000939631	0.00248937
LIMLP_03795	35	49	44	79	99	70	35	52	69	72	68	66	60.2	52	69	1.37	0.454	0.344967	0.455066
LIMLP_03800	2065	2089	1224	2178	2959	2297	2078	2201	1906	1977	2044	2157	2060.68	2062	2059	0.999	-0.001	0.995271	0.996054
LIMLP_03805	4276	3985	3442	2845	3433	2869	4303	4199	5360	2583	2371	2695	3585.18	4621	2550	0.554	-0.851	1.08518e-11	7.68084e-11
LIMLP_03810	605	657	540	770	1058	719	609	692	841	699	731	675	707.87	714	702	0.992	-0.012	0.95007	0.966538
LIMLP_03815	5411	5346	3226	10082	13197	9777	5446	5633	5024	9154	9116	9183	7259.05	5368	9151	1.707	0.771	7.49576e-12	5.40573e-11
LIMLP_03820	7932	7691	4647	13035	17377	13601	7983	8103	7236	11835	12003	12774	9989.17	7774	12204	1.571	0.651	5.87347e-08	2.80091e-07
LIMLP_03825	423	582	420	1635	2276	1615	426	613	654	1484	1572	1517	1044.4	564	1524	2.746	1.457	2.71447e-15	2.51352e-14
LIMLP_03830	35	34	12	26	51	16	35	36	19	24	35	15	27.27	30	25	0.811	-0.302	0.639538	0.731805
LIMLP_03835	3845	3557	2535	1956	2579	1846	3870	3748	3948	1776	1781	1734	2809.35	3855	1764	0.458	-1.128	3.59878e-21	5.02906e-20
LIMLP_03840	8717	8866	3864	5157	6717	4806	8773	9341	6017	4682	4640	4514	6327.88	8044	4612	0.583	-0.778	9.99572e-07	4.18132e-06
LIMLP_03845	4299	4532	3263	13653	14331	7267	4327	4775	5081	12396	9899	6825	7217.21	4728	9707	2	1	1.92594e-06	7.75051e-06
LIMLP_03850	5540	5294	5843	13959	17557	12432	5576	5578	9099	12674	12128	11676	9454.99	6751	12159	1.853	0.89	2.4684e-06	9.75851e-06
LIMLP_03855	1645	1691	1001	3663	4795	3809	1656	1782	1559	3326	3312	3577	2535.23	1666	3405	2.045	1.032	1.66195e-14	1.44757e-13
LIMLP_03860	2205	2239	1848	2129	2194	1479	2219	2359	2878	1933	1516	1389	2048.92	2485	1613	0.647	-0.629	0.00123524	0.00319056
LIMLP_03865	987	784	981	963	1159	605	993	826	1528	874	801	568	931.69	1116	748	0.686	-0.545	0.0565781	0.0989663
LIMLP_03875	1351	1444	1081	5821	8536	6869	1360	1521	1683	5285	5896	6451	3699.54	1521	5877	3.865	1.95	2.40675e-65	2.55048e-63
LIMLP_03880	782	860	344	1133	1724	923	787	906	536	1029	1191	867	885.88	743	1029	1.403	0.488	0.00344078	0.00817856
LIMLP_03885	3230	3038	1725	4013	5731	4274	3251	3201	2686	3644	3959	4014	3459.04	3046	3872	1.274	0.349	0.0130899	0.0271108
LIMLP_03890	7	20	9	26	43	27	7	21	14	24	30	25	20.13	14	26	2.01	1.007	0.194907	0.285768
LIMLP_03895	1220	1249	775	1966	2647	2202	1228	1316	1207	1785	1828	2068	1572.03	1250	1894	1.512	0.596	3.79934e-05	0.00012506
LIMLP_03900	6266	5464	5429	2421	3531	3019	6306	5757	8454	2198	2439	2835	4664.99	6839	2491	0.367	-1.445	7.06241e-28	1.45638e-26
LIMLP_03910	1198	1238	569	2503	3546	2085	1206	1304	886	2273	2449	1958	1679.39	1132	2227	1.982	0.987	3.56585e-12	2.6262e-11
LIMLP_03915	1228	1373	502	2760	3828	2033	1236	1447	782	2506	2644	1909	1753.96	1155	2353	2.08	1.056	2.2733e-11	1.55424e-10
LIMLP_03920	775	587	656	1854	2832	1564	780	618	1022	1683	1956	1469	1254.74	807	1703	2.142	1.099	3.21702e-06	1.25234e-05
LIMLP_03925	1737	1598	843	1890	2599	1910	1748	1684	1313	1716	1795	1794	1674.95	1582	1768	1.125	0.17	0.286012	0.390807
LIMLP_03930	2812	2881	1372	3357	4406	3120	2830	3035	2137	3048	3044	2930	2837.29	2667	3007	1.139	0.187	0.206987	0.301166
LIMLP_03935	7955	7617	4633	10008	13211	9204	8006	8025	7215	9087	9126	8644	8350.45	7749	8952	1.156	0.21	0.0494266	0.0881133
LIMLP_03940	44260	40639	44523	33635	53124	47790	44544	42818	69332	30538	36696	44884	44802.2	52231	37373	0.724	-0.465	0.000374814	0.00106824
LIMLP_03945	69565	60710	60251	55763	81409	70346	70011	63965	93824	50629	56235	66069	66788.8	75933	57644	0.765	-0.387	0.00153882	0.00389297
LIMLP_03950	78629	65656	61039	83144	113416	88112	79134	69176	95051	75489	78344	82754	79991.4	81120	78862	0.98	-0.029	0.8145	0.871129
LIMLP_03955	7189	6756	7101	7977	10801	12026	7235	7118	11058	7243	7461	11295	8568.25	8470	8666	1.023	0.033	0.752133	0.824537
LIMLP_03960	5055	4504	4375	6218	9357	9077	5087	4745	6813	5645	6464	8525	6213.31	5548	6878	1.237	0.307	0.0129599	0.0269293
LIMLP_03965	11244	11279	7461	8832	11891	10363	11316	11884	11618	8019	8214	9733	10130.7	11606	8655	0.743	-0.429	0.000395991	0.00112153
LIMLP_03970	92533	84265	56473	88585	119689	88791	93127	88783	87941	80429	82677	83392	86058.2	89950	82166	0.914	-0.13	0.208294	0.302598
LIMLP_03975	4738	4057	2463	5737	8374	7254	4768	4275	3835	5209	5784	6813	5114.1	4293	5935	1.379	0.464	0.00577795	0.0129893
LIMLP_03980	430	429	343	356	510	458	433	452	534	323	352	430	420.76	473	368	0.777	-0.364	0.0565376	0.0989408
LIMLP_03985	1771	1791	856	2307	2854	1509	1782	1887	1333	2095	1971	1417	1747.61	1667	1828	1.093	0.128	0.332219	0.442225
LIMLP_03990	211	213	65	142	220	170	212	224	101	129	152	160	163.09	179	147	0.855	-0.227	0.551987	0.656431
LIMLP_03995	15275	14252	10666	16428	21731	18118	15373	15016	16609	14915	15011	17016	15656.9	15666	15647	0.998	-0.003	0.976233	0.98371
LIMLP_04000	2	1	2	3	7	2	2	1	3	3	5	2	2.6	2	3	1.536	0.619	0.735253	0.811395
LIMLP_04005	25161	22698	19521	34875	47652	41177	25322	23915	30399	31664	32917	38673	30481.6	26545	34418	1.299	0.377	0.000330818	0.000947501
LIMLP_04010	8605	8658	5795	7618	9573	7625	8660	9122	9024	6917	6613	7161	7916.21	8935	6897	0.772	-0.374	0.000696234	0.00188914
LIMLP_04015	22545	20518	14025	7250	9804	6733	22690	21618	21840	6582	6772	6324	14304.4	22049	6559	0.297	-1.749	3.51798e-61	3.35527e-59
LIMLP_04020	1089	916	1232	2988	3095	1352	1096	965	1918	2713	2138	1270	1683.37	1326	2040	1.556	0.638	0.0561173	0.0983406
LIMLP_04025	269	240	136	221	293	257	271	253	212	201	202	241	229.97	245	215	0.875	-0.192	0.477413	0.587527
LIMLP_04030	708	627	357	974	1374	884	713	661	556	884	949	830	765.46	643	888	1.385	0.47	0.00483656	0.0110422
LIMLP_04035	3618	3807	1556	4520	5717	3742	3641	4011	2423	4104	3949	3514	3607.13	3358	3856	1.171	0.227	0.144564	0.222474
LIMLP_04040	1787	1635	1065	4162	4950	2647	1798	1723	1658	3779	3419	2486	2477.29	1726	3228	1.844	0.883	1.39097e-08	7.08486e-08
LIMLP_04045	1707	1693	1194	3668	4342	2438	1718	1784	1859	3330	2999	2290	2330.07	1787	2873	1.591	0.67	0.000102778	0.00031749
LIMLP_04050	5737	5276	3471	6280	8988	7516	5774	5559	5405	5702	6209	7059	5951.21	5579	6323	1.129	0.175	0.191689	0.282244
LIMLP_04055	1094	1120	474	1553	1979	1385	1101	1180	738	1410	1367	1301	1182.84	1006	1359	1.374	0.458	0.0116527	0.0244661
LIMLP_04060	1920	1795	907	2398	3390	2864	1932	1891	1412	2177	2342	2690	2074.12	1745	2403	1.383	0.468	0.0135334	0.0278778
LIMLP_04065	491	459	393	470	600	515	494	484	612	427	414	484	485.77	530	442	0.836	-0.258	0.15793	0.239373
LIMLP_04070	3	5	4	4	4	5	3	5	6	4	3	5	4.27	5	4	0.776	-0.367	0.79866	0.859974
LIMLP_04075	788	738	561	903	1114	991	793	778	874	820	770	931	827.39	815	840	1.029	0.041	0.788658	0.852815
LIMLP_04080	1733	1512	1405	1373	1741	1536	1744	1593	2188	1247	1203	1443	1569.48	1842	1298	0.709	-0.497	0.000248894	0.000727611
LIMLP_04085	1177	1092	835	1075	1494	1331	1185	1151	1300	976	1032	1250	1148.91	1212	1086	0.892	-0.165	0.26106	0.363616
LIMLP_04090	7519	6944	5391	19415	24802	17226	7567	7316	8395	17627	17132	16179	12369.5	7759	16979	2.191	1.132	1.88996e-20	2.55681e-19
LIMLP_04095	575	606	358	1294	1648	942	579	638	557	1175	1138	885	828.77	591	1066	1.793	0.843	5.50339e-07	2.36702e-06
LIMLP_04100	93	98	53	185	232	134	94	103	83	168	160	126	122.24	93	151	1.621	0.697	0.0308273	0.0581921
LIMLP_04105	275	290	231	486	579	383	277	306	360	441	400	360	357.16	314	400	1.28	0.356	0.135922	0.210704
LIMLP_04110	628	535	579	1018	1085	774	632	564	902	924	749	727	749.67	699	800	1.163	0.218	0.337004	0.447034
LIMLP_04115	412	467	449	995	997	678	415	492	699	903	689	637	639.12	535	743	1.406	0.492	0.0684677	0.116349
LIMLP_04120	9	15	2	31	31	25	9	16	3	28	21	23	16.84	9	24	2.942	1.557	0.09461	0.154511
LIMLP_04125	206	237	39	214	272	148	207	250	61	194	188	139	173.16	173	174	1.143	0.193	0.623437	0.718621
LIMLP_04130	1531	1515	541	1271	1687	990	1541	1596	842	1154	1165	930	1204.77	1326	1083	0.842	-0.247	0.181199	0.268979
LIMLP_04135	548	581	145	636	903	498	552	612	226	577	624	468	509.73	463	556	1.29	0.367	0.169216	0.253558
LIMLP_04140	3081	3277	1705	3216	4440	2995	3101	3453	2655	2920	3067	2813	3001.39	3070	2933	0.96	-0.059	0.644154	0.735294
LIMLP_04145	3172	3061	1914	5154	7121	5719	3192	3225	2981	4679	4919	5371	4061.28	3133	4990	1.591	0.67	2.03058e-07	9.27742e-07
LIMLP_04150	1351	1115	691	2871	3775	2346	1360	1175	1076	2607	2608	2203	1838.03	1204	2473	2.058	1.041	7.18104e-15	6.40086e-14
LIMLP_04155	977	943	631	2131	2595	1831	983	994	983	1935	1793	1720	1401.07	987	1816	1.839	0.879	2.10434e-10	1.29276e-09
LIMLP_04160	1923	1980	1608	3212	4291	4089	1935	2086	2504	2916	2964	3840	2707.71	2175	3240	1.486	0.572	1.91081e-06	7.69771e-06
LIMLP_04165	4862	4423	4151	2428	3473	2975	4893	4660	6464	2204	2399	2794	3902.5	5339	2466	0.465	-1.106	7.24165e-19	8.66046e-18
LIMLP_04170	1131	967	931	930	1213	807	1138	1019	1450	844	838	758	1007.85	1202	813	0.684	-0.548	0.00433194	0.0100099
LIMLP_04175	274	302	138	366	498	237	276	318	215	332	344	223	284.62	270	300	1.107	0.146	0.517934	0.626083
LIMLP_04180	277	362	127	488	662	276	279	381	198	443	457	259	336.26	286	386	1.357	0.44	0.0495788	0.0883434
LIMLP_04185	202	236	242	489	586	331	203	249	377	444	405	311	331.41	276	387	1.435	0.521	0.1053	0.169501
LIMLP_04190	815	728	884	1764	2340	1448	820	767	1377	1602	1616	1360	1256.96	988	1526	1.599	0.678	0.00534755	0.012093
LIMLP_04195	1428	1510	1581	1339	1363	1063	1437	1591	2462	1216	942	998	1440.95	1830	1052	0.588	-0.766	0.000636499	0.00173694
LIMLP_04200	250	312	96	255	331	199	252	329	149	232	229	187	229.48	243	216	0.922	-0.118	0.681748	0.766992
LIMLP_04205	177	212	39	172	220	145	178	223	61	156	152	136	151.09	154	148	1.076	0.105	0.801629	0.861955
LIMLP_04210	1248	1197	578	1057	1452	804	1256	1261	900	960	1003	755	1022.51	1139	906	0.798	-0.325	0.0262224	0.0505245
LIMLP_04215	1676	1665	814	1999	2484	1231	1687	1754	1268	1815	1716	1156	1565.93	1570	1562	0.987	-0.018	0.8943	0.925849
LIMLP_04220	125	167	45	183	295	71	126	176	70	166	204	67	134.74	124	146	1.143	0.193	0.546102	0.651259
LIMLP_04225	496	527	425	1093	1479	801	499	555	662	992	1022	752	747.09	572	922	1.611	0.688	0.00194533	0.00483166
LIMLP_04230	534	439	424	289	408	315	537	463	660	262	282	296	416.72	553	280	0.511	-0.968	4.38668e-06	1.6752e-05
LIMLP_04235	845	793	379	1193	1510	862	850	836	590	1083	1043	810	868.66	759	979	1.296	0.374	0.0150355	0.0306412
LIMLP_04240	16095	13035	10219	4126	5053	3960	16198	13734	15913	3746	3490	3719	9466.87	15282	3652	0.24	-2.062	1.82912e-79	2.90753e-77
LIMLP_04245	13932	11740	6832	2780	3675	2658	14021	12369	10639	2524	2539	2496	7431.47	12343	2520	0.205	-2.284	3.78408e-68	4.51133e-66
LIMLP_04250	23118	18776	9707	3885	6042	4131	23266	19783	15116	3527	4174	3880	11624.3	19388	3860	0.202	-2.309	1.99507e-41	8.64762e-40
LIMLP_04255	153224	130927	93926	23762	38593	28450	154207	137947	146264	21574	26659	26720	85561.9	146139	24984	0.17	-2.554	1.99877e-76	2.82418e-74
LIMLP_04260	24	22	13	8	8	9	24	23	20	7	6	8	14.8	22	7	0.31	-1.69	0.0500517	0.0890302
LIMLP_04265	3	5	2	0	4	2	3	5	3	0	3	2	2.67	4	2	0.286	-1.807	0.375712	0.486538
LIMLP_04270	13645	11659	8789	5777	7465	6360	13733	12284	13686	5245	5157	5973	9346.35	13234	5458	0.412	-1.279	5.26283e-30	1.22425e-28
LIMLP_04275	1085	1052	523	281	291	109	1092	1108	814	255	201	102	595.55	1005	186	0.176	-2.505	1.56208e-26	2.90699e-25
LIMLP_04280	94946	69906	52825	15660	21356	13971	95555	73654	82260	14218	14752	13121	48926.9	83823	14030	0.168	-2.572	2.2491e-83	3.73058e-81
LIMLP_04285	1188	905	673	176	217	199	1196	954	1048	160	150	187	615.63	1066	166	0.155	-2.687	8.74058e-45	4.44604e-43
LIMLP_04290	1	0	1	2	1	0	1	0	2	2	1	0	0.85	1	1	0.991	-0.013	0.997039	0.9973
LIMLP_04295	64	109	4	94	145	39	64	115	6	85	100	37	67.94	62	74	1.655	0.727	0.226076	0.32424
LIMLP_04300	0	0	0	0	0	0	0	0	0	0	0	0	0	0	0	NA	NA	NA	NA
LIMLP_04310	5356	4966	6473	2851	3326	2315	5390	5232	10080	2589	2297	2174	4627.13	6901	2353	0.358	-1.482	1.47657e-10	9.20445e-10
LIMLP_04315	872	978	1215	483	553	489	878	1030	1892	439	382	459	846.64	1267	427	0.356	-1.492	3.12211e-10	1.89362e-09
LIMLP_04320	11	16	5	31	52	9	11	17	8	28	36	8	18.04	12	24	1.869	0.902	0.270435	0.373808
LIMLP_04325	5740	5921	2270	7537	10652	8672	5777	6238	3535	6843	7358	8145	6316	5183	7449	1.473	0.559	0.00847567	0.0183303
LIMLP_04330	885	754	461	1084	1532	850	891	794	718	984	1058	798	873.96	801	947	1.179	0.238	0.142206	0.219655
LIMLP_04335	29	30	11	41	54	27	29	32	17	37	37	25	29.63	26	33	1.299	0.377	0.539183	0.64519
LIMLP_04340	11509	10539	9195	13774	17066	13601	11583	11104	14319	12506	11789	12774	12345.7	12335	12356	1.008	0.011	0.928145	0.951336
LIMLP_04345	13379	9310	10063	6295	8740	10840	13465	9809	15670	5715	6037	10181	10146.3	12981	7311	0.554	-0.852	1.10468e-07	5.15201e-07
LIMLP_04350	56310	8516	17738	23150	5115	14169	56671	8973	27622	21019	3533	13307	21854.2	31089	12620	0.413	-1.276	2.89748e-23	4.62506e-22
LIMLP_04355	770	651	215	976	1412	1017	775	686	335	886	975	955	768.72	599	939	1.655	0.727	0.00821342	0.0178746
LIMLP_04360	5623	4781	3609	5892	7958	7610	5659	5037	5620	5350	5497	7147	5718.4	5439	5998	1.095	0.13	0.341262	0.451584
LIMLP_04365	14365	14511	5661	10751	14834	13172	14457	15289	8815	9761	10247	12371	11823.5	12854	10793	0.857	-0.222	0.317023	0.426913
LIMLP_04370	7966	7432	6006	5797	8546	7893	8017	7830	9353	5263	5903	7413	7296.65	8400	6193	0.732	-0.45	0.000195753	0.000581166
LIMLP_04375	6	12	4	17	17	9	6	13	6	15	12	8	10.09	8	12	1.467	0.553	0.593392	0.693776
LIMLP_04380	3390	3141	2443	5168	6549	4486	3412	3309	3804	4692	4524	4213	3992.45	3508	4476	1.277	0.353	0.00778632	0.0170619
LIMLP_04385	3080	3194	1745	5076	6522	3927	3100	3365	2717	4609	4505	3688	3664.07	3061	4267	1.393	0.478	5.16678e-05	0.000167966
LIMLP_04390	11123	10063	8566	10181	14558	12153	11194	10603	13339	9244	10056	11414	10975	11712	10238	0.875	-0.192	0.08657	0.143261
LIMLP_04400	7846	6510	6643	7309	9944	7427	7896	6859	10345	6636	6869	6975	7596.75	8367	6827	0.828	-0.272	0.0712913	0.120634
LIMLP_04405	4627	4135	2966	4390	6193	4130	4657	4357	4619	3986	4278	3879	4295.79	4544	4048	0.891	-0.167	0.170373	0.255092
LIMLP_04410	7522	6547	5106	3360	4451	3877	7570	6898	7951	3051	3075	3641	5364.33	7473	3256	0.435	-1.201	3.89907e-25	6.91858e-24
LIMLP_04415	282	262	211	135	206	176	284	276	329	123	142	165	219.77	296	143	0.482	-1.052	3.05864e-05	0.00010299
LIMLP_04420	450	478	308	255	386	431	453	504	480	232	267	405	389.85	479	301	0.611	-0.711	0.00384191	0.00903073
LIMLP_04425	32095	32156	20785	20838	28556	21905	32301	33880	32367	18919	19726	20573	26294.3	32849	19739	0.601	-0.735	2.3362e-12	1.75791e-11
LIMLP_04430	52	48	24	16	24	37	52	51	37	15	17	35	34.36	47	22	0.437	-1.193	0.0708918	0.120041
LIMLP_04435	359	387	134	286	487	339	361	408	209	260	336	318	315.36	326	305	0.96	-0.058	0.842813	0.89229
LIMLP_04440	1983	1928	1556	2354	3069	2752	1996	2031	2423	2137	2120	2585	2215.34	2150	2281	1.06	0.084	0.486353	0.595264
LIMLP_04445	377	373	309	493	598	465	379	393	481	448	413	437	425.17	418	433	1.041	0.058	0.776632	0.84413
LIMLP_04450	660	564	363	687	991	672	664	594	565	624	685	631	627.2	608	647	1.065	0.09	0.610562	0.707563
LIMLP_04460	90	100	82	69	64	62	91	105	128	63	44	58	81.45	108	55	0.51	-0.973	0.0169556	0.034171
LIMLP_04465	117	116	149	52	74	49	118	122	232	47	51	46	102.72	157	48	0.323	-1.632	6.8883e-05	0.000218808
LIMLP_04470	1983	2384	1536	3486	4337	2731	1996	2512	2392	3165	2996	2565	2604.21	2300	2909	1.266	0.34	0.0352366	0.0656457
LIMLP_04475	2475	2319	2143	3000	3550	2663	2491	2443	3337	2724	2452	2501	2658.07	2757	2559	0.937	-0.093	0.559362	0.663567
LIMLP_04480	2183	2237	1517	552	659	401	2197	2357	2362	501	455	377	1374.88	2305	444	0.192	-2.383	8.03116e-46	4.37698e-44
LIMLP_04485	320	377	115	132	145	149	322	397	179	120	100	140	209.72	299	120	0.415	-1.268	0.000767717	0.00206471
LIMLP_04490	154	120	126	286	343	375	155	126	196	260	237	352	221.07	159	283	1.779	0.831	0.000854912	0.00228076
LIMLP_04495	5870	5325	4872	12523	17499	14728	5908	5611	7587	11370	12088	13832	9399.2	6369	12430	1.963	0.973	6.19667e-17	6.58504e-16
LIMLP_04505	556	592	149	318	524	332	560	624	232	289	362	312	396.31	472	321	0.73	-0.453	0.152889	0.233041
LIMLP_04510	124	138	79	31	50	41	125	145	123	28	35	39	82.4	131	34	0.256	-1.967	9.37552e-07	3.93483e-06
LIMLP_04515	801	743	527	644	807	681	806	783	821	585	557	640	698.56	803	594	0.738	-0.438	0.00695244	0.015376
LIMLP_04520	96	116	27	73	98	33	97	122	42	66	68	31	70.97	87	55	0.649	-0.623	0.137225	0.212551
LIMLP_04525	1021	981	646	695	865	723	1028	1034	1006	631	598	679	829.11	1023	636	0.621	-0.688	1.47361e-05	5.27063e-05
LIMLP_04530	950	865	306	647	779	536	956	911	477	587	538	503	662.16	781	543	0.723	-0.468	0.0441458	0.0799317
LIMLP_04535	211	200	117	126	203	166	212	211	182	114	140	156	169.3	202	137	0.674	-0.57	0.0584567	0.101646
LIMLP_04540	3778	3491	3085	4128	5146	4238	3802	3678	4804	3748	3555	3980	3927.9	4095	3761	0.924	-0.114	0.364649	0.476283
LIMLP_04545	766	762	771	1130	1122	567	771	803	1201	1026	775	533	851.32	925	778	0.833	-0.263	0.379909	0.490973
LIMLP_04550	5833	5835	3098	6764	8755	5866	5870	6148	4824	6141	6048	5509	5756.8	5614	5899	1.055	0.077	0.508773	0.616572
LIMLP_04555	14037	12530	9792	7664	9663	5817	14127	13202	15248	6958	6675	5463	10279	14192	6365	0.447	-1.162	3.49106e-15	3.18942e-14
LIMLP_04560	1400	1324	1335	3231	3603	1685	1409	1395	2079	2934	2489	1583	1981.29	1628	2335	1.421	0.507	0.063509	0.108942
LIMLP_04570	15413	13910	10400	8787	12306	9086	15512	14656	16195	7978	8501	8534	11895.8	15454	8338	0.54	-0.89	6.5297e-16	6.45358e-15
LIMLP_04575	54	23	11	124	51	45	54	24	17	113	35	42	47.63	32	63	1.94	0.956	0.0676997	0.115198
LIMLP_04580	229	205	68	1090	1648	1124	230	216	106	990	1138	1056	622.67	184	1061	5.992	2.583	1.23119e-21	1.77246e-20
LIMLP_04585	30	54	21	132	161	161	30	57	33	120	111	151	83.68	40	127	3.26	1.705	0.000183876	0.00054761
LIMLP_04590	3095	2901	2316	7983	10027	6877	3115	3057	3607	7248	6926	6459	5068.52	3260	6878	2.114	1.08	2.8507e-15	2.63327e-14
LIMLP_04595	7308	6643	4672	3190	3902	2831	7355	6999	7275	2896	2695	2659	4979.99	7210	2750	0.381	-1.391	1.57888e-35	5.01953e-34
LIMLP_04600	25	35	22	33	31	30	25	37	34	30	21	28	29.31	32	26	0.827	-0.274	0.666837	0.754503
LIMLP_04605	6	5	9	2	1	3	6	5	14	2	1	3	5.11	8	2	0.203	-2.299	0.110412	0.176761
LIMLP_04610	117	103	71	338	492	483	118	109	111	307	340	454	239.53	113	367	3.213	1.684	6.77463e-10	3.95187e-09
LIMLP_04615	600	561	381	1627	2108	1908	604	591	593	1477	1456	1792	1085.59	596	1575	2.628	1.394	1.46008e-18	1.70865e-17
LIMLP_04620	272	226	34	582	877	533	274	238	53	528	606	501	366.6	188	545	3.446	1.785	1.69852e-05	5.98325e-05
LIMLP_04625	1553	1508	582	2241	3097	2150	1563	1589	906	2035	2139	2019	1708.56	1353	2064	1.57	0.651	0.00108461	0.00283409
LIMLP_04630	1570	1477	946	1534	2195	1721	1580	1556	1473	1393	1516	1616	1522.46	1536	1508	0.98	-0.029	0.840422	0.890367
LIMLP_04635	1742	1766	979	804	1076	1019	1753	1861	1525	730	743	957	1261.45	1713	810	0.47	-1.088	1.02278e-08	5.30873e-08
LIMLP_04640	3466	3173	2681	4318	5600	3595	3488	3343	4175	3920	3868	3376	3695.24	3669	3721	1.018	0.025	0.872748	0.910704
LIMLP_04645	20	39	47	40	42	28	20	41	73	36	29	26	37.67	45	30	0.763	-0.391	0.562574	0.666115
LIMLP_04650	33795	31857	31151	35570	46553	36955	34012	33565	48509	32295	32157	34708	35874.4	38695	33053	0.867	-0.206	0.130877	0.203794
LIMLP_04655	680	695	511	1034	1241	738	684	732	796	939	857	693	783.59	737	830	1.12	0.164	0.409269	0.522194
LIMLP_04660	68618	66262	55471	91056	122043	139990	69058	69815	86381	82672	84304	131478	87284.6	75085	99485	1.301	0.379	0.00272788	0.00660333
LIMLP_04665	10445	9712	8184	13655	17621	15240	10512	10233	12744	12398	12172	14313	12062	11163	12961	1.164	0.219	0.0366747	0.0679524
LIMLP_04670	236	275	29	531	643	296	238	290	45	482	444	278	296.12	191	401	2.566	1.36	0.000591161	0.0016225
LIMLP_04675	2093	2134	1209	3466	4476	3058	2106	2248	1883	3147	3092	2872	2558.06	2079	3037	1.463	0.549	9.33378e-06	3.42718e-05
LIMLP_04680	851	854	498	877	1143	781	856	900	775	796	790	734	808.51	844	773	0.917	-0.125	0.418664	0.531034
LIMLP_04685	1649	1833	826	2771	2936	1837	1660	1931	1286	2516	2028	1725	1857.73	1626	2090	1.287	0.364	0.0252193	0.048888
LIMLP_04690	52	46	35	81	118	69	52	48	55	74	82	65	62.53	52	74	1.415	0.501	0.25641	0.358448
LIMLP_04695	1183	1165	659	2184	2998	1701	1191	1227	1026	1983	2071	1598	1515.95	1148	1884	1.636	0.71	1.03074e-07	4.82486e-07
LIMLP_04700	2463	2332	2025	4916	6224	4451	2479	2457	3153	4463	4299	4180	3505.38	2696	4314	1.611	0.688	3.19173e-06	1.24376e-05
LIMLP_04705	10415	9156	9156	14821	20233	17984	10482	9647	14258	13456	13976	16890	13118.3	11462	14774	1.301	0.38	0.00142603	0.00362688
LIMLP_04710	8905	8664	5357	13655	18719	15980	8962	9129	8342	12398	12931	15008	11128.2	8811	13446	1.522	0.606	4.91916e-06	1.86547e-05
LIMLP_04715	659	469	391	695	1170	954	663	494	609	631	808	896	683.58	589	778	1.318	0.399	0.0713595	0.120655
LIMLP_04720	3703	5151	664	9508	12359	3985	3727	5427	1034	8633	8537	3743	5183.4	3396	6971	2.355	1.236	3.11243e-08	1.53807e-07
LIMLP_04725	43559	41743	28550	24573	34393	29210	43839	43981	44459	22311	23758	27434	34296.7	44093	24501	0.554	-0.853	2.08383e-13	1.67717e-12
LIMLP_04730	32366	31318	18971	30758	39213	28683	32574	32997	29542	27926	27087	26939	29510.8	31704	27317	0.863	-0.213	0.0428374	0.0778955
LIMLP_04735	3806	3938	1977	9675	12594	7721	3830	4149	3079	8784	8700	7252	5965.58	3686	8245	2.245	1.167	1.43389e-24	2.47524e-23
LIMLP_04740	922	814	466	3270	4362	3727	928	858	726	2969	3013	3500	1998.94	837	3161	3.777	1.917	1.80938e-29	4.03671e-28
LIMLP_04745	1925	1699	1241	5264	7207	5110	1937	1790	1933	4779	4978	4799	3369.49	1887	4852	2.574	1.364	3.97144e-29	8.65774e-28
LIMLP_04750	721	666	518	1770	2459	1820	726	702	807	1607	1699	1709	1208.16	745	1672	2.249	1.169	1.01684e-15	9.84577e-15
LIMLP_04755	3125	2949	2187	7310	9689	6750	3145	3107	3406	6637	6693	6340	4887.87	3219	6557	2.038	1.027	8.11188e-18	9.102e-17
LIMLP_04760	1304	1208	969	2313	3460	2650	1312	1273	1509	2100	2390	2489	1845.51	1365	2326	1.705	0.77	1.32813e-08	6.77381e-08
LIMLP_04765	7040	6546	3969	3353	4671	4045	7085	6897	6181	3044	3227	3799	5038.78	6721	3357	0.498	-1.006	1.96304e-11	1.35425e-10
LIMLP_04770	37	36	10	30	31	27	37	38	16	27	21	25	27.46	30	24	0.856	-0.224	0.744535	0.818088
LIMLP_04775	834	803	429	3203	4275	2367	839	846	668	2908	2953	2223	1739.61	784	2695	3.429	1.778	2.94174e-42	1.30497e-40
LIMLP_04780	679	581	510	915	1264	1037	683	612	794	831	873	974	794.59	696	893	1.286	0.363	0.0261787	0.0504658
LIMLP_04790	671	702	435	683	750	493	675	740	677	620	518	463	615.59	697	534	0.761	-0.394	0.0383017	0.070535
LIMLP_04795	1671	1549	768	1341	2019	1311	1682	1632	1196	1218	1395	1231	1392.2	1503	1281	0.859	-0.219	0.18548	0.274584
LIMLP_04805	47	54	57	71	82	54	47	57	89	64	57	51	60.8	64	57	0.92	-0.12	0.80685	0.865616
LIMLP_04810	53105	47432	50442	88299	109767	94179	53446	49975	78549	80169	75824	88452	71069.3	60657	81482	1.369	0.453	0.000943219	0.00249714
LIMLP_04815	34222	32392	23121	30876	42960	38367	34442	34129	36005	28033	29675	36034	33052.9	34859	31247	0.891	-0.166	0.160365	0.242486
LIMLP_04820	6387	5767	4630	7271	9699	7737	6428	6076	7210	6602	6700	7267	6713.67	6571	6856	1.045	0.064	0.563905	0.666564
LIMLP_04825	6181	6474	3913	9616	11610	9387	6221	6821	6093	8731	8020	8816	7450.31	6378	8522	1.336	0.418	0.000795719	0.00213029
LIMLP_04830	1188	1012	1198	1510	1873	1727	1196	1066	1866	1371	1294	1622	1402.37	1376	1429	1.065	0.092	0.580905	0.682944
LIMLP_04840	37756	35738	22465	34915	49501	42910	37998	37654	34983	31700	34194	40301	36138.4	36878	35398	0.956	-0.066	0.6314	0.725488
LIMLP_04845	9399	9660	3095	13510	17241	9995	9459	10178	4820	12266	11910	9387	9669.96	8152	11188	1.433	0.52	0.00265591	0.00645368
LIMLP_04855	0	1	1	0	0	1	0	1	2	0	0	1	0.59	1	0	0.386	-1.374	0.731968	0.809408
LIMLP_04860	0	0	0	0	0	0	0	0	0	0	0	0	0	0	0	NA	NA	NA	NA
LIMLP_04865	41	33	32	24	39	48	41	35	50	22	27	45	36.61	42	31	0.72	-0.474	0.405545	0.518309
LIMLP_04870	888	917	125	1169	379	916	894	966	195	1061	262	860	706.33	685	728	1.133	0.18	0.853164	0.898672
LIMLP_04875	13197	12016	8535	8997	13061	10189	13282	12660	13291	8169	9022	9569	10998.9	13078	8920	0.681	-0.555	1.84285e-06	7.43965e-06
LIMLP_04880	10247	9177	7608	10132	13662	10250	10313	9669	11847	9199	9437	9627	10015.4	10610	9421	0.891	-0.166	0.157155	0.238388
LIMLP_04885	8948	8666	4509	11450	15468	9998	9005	9131	7022	10396	10685	9390	9271.38	8386	10157	1.218	0.284	0.013758	0.0282645
LIMLP_04890	2339	2426	1101	4064	5768	3915	2354	2556	1715	3690	3984	3677	2995.95	2208	3784	1.735	0.795	2.30276e-07	1.04088e-06
LIMLP_04895	5	8	0	19	15	5	5	8	0	17	10	5	7.63	4	11	3.262	1.706	0.22098	0.318127
LIMLP_04900	4708	4316	3504	5436	7373	5613	4738	4547	5457	4935	5093	5272	5007.06	4914	5100	1.041	0.058	0.624347	0.719167
LIMLP_04905	1084	1187	555	1545	2053	1274	1091	1251	864	1403	1418	1197	1203.88	1069	1339	1.262	0.336	0.0257797	0.0498225
LIMLP_04910	469	464	110	715	860	387	472	489	171	649	594	363	456.48	377	535	1.509	0.594	0.0159631	0.0323765
LIMLP_04915	319	278	334	304	372	293	321	293	520	276	257	275	323.7	378	269	0.737	-0.441	0.0893439	0.14698
LIMLP_04920	123	134	112	80	115	81	124	141	174	73	79	76	111.26	146	76	0.525	-0.931	0.00648863	0.0144255
LIMLP_04925	1806	1682	1552	1158	1661	1378	1818	1772	2417	1051	1147	1294	1583.26	2002	1164	0.585	-0.772	4.31068e-08	2.09761e-07
LIMLP_04935	9	31	17	86	95	28	9	33	26	78	66	26	39.7	23	57	2.504	1.325	0.0748511	0.125796
LIMLP_04940	2152	1974	873	2876	3650	2616	2166	2080	1359	2611	2521	2457	2199.09	1868	2530	1.38	0.464	0.00730858	0.0160797
LIMLP_04945	6883	5703	4303	7148	10440	7959	6927	6009	6701	6490	7212	7475	6802.21	6546	7059	1.078	0.109	0.400286	0.51279
LIMLP_04950	9802	9462	7004	13174	17513	14371	9865	9969	10907	11961	12097	13497	11382.8	10247	12518	1.221	0.288	0.00521291	0.0118236
LIMLP_04955	9328	8303	4976	13646	19165	15109	9388	8748	7749	12390	13239	14190	10950.5	8628	13273	1.54	0.623	7.01517e-06	2.61101e-05
LIMLP_04960	1565	1404	1152	2736	3929	3073	1575	1479	1794	2484	2714	2886	2155.42	1616	2695	1.67	0.74	1.90577e-08	9.54133e-08
LIMLP_04965	6108	5928	3417	22275	30090	20139	6147	6246	5321	20224	20785	18914	12939.6	5905	19974	3.388	1.761	7.73749e-62	7.97798e-60
LIMLP_04970	407	424	275	4638	6540	5586	410	447	428	4211	4518	5246	2543.25	428	4658	10.821	3.436	4.18652e-133	1.77462e-130
LIMLP_04975	32	42	23	36	72	34	32	44	36	33	50	32	37.77	37	38	1.009	0.013	0.981493	0.986926
LIMLP_04980	592	683	187	906	1273	778	596	720	291	823	879	731	673.21	536	811	1.605	0.683	0.00642449	0.0143079
LIMLP_04985	777	736	544	790	1091	871	782	775	847	717	754	818	782.25	801	763	0.951	-0.072	0.64315	0.734418
LIMLP_04990	1609	1438	980	1926	2227	1439	1619	1515	1526	1749	1538	1352	1549.84	1553	1546	0.991	-0.013	0.926957	0.951061
LIMLP_04995	1798	1729	1339	1918	2735	2074	1810	1822	2085	1741	1889	1948	1882.49	1906	1859	0.977	-0.033	0.795864	0.858098
LIMLP_05000	9112	8220	6532	9054	12523	9761	9170	8661	10172	8220	8650	9167	9006.89	9334	8679	0.931	-0.103	0.352429	0.462829
LIMLP_05005	1358	1141	978	1723	2489	1920	1367	1202	1523	1564	1719	1803	1529.8	1364	1695	1.247	0.318	0.0311406	0.0586963
LIMLP_05015	3549	4000	2083	1772	2755	1876	3572	4214	3244	1609	1903	1762	2717.3	3677	1758	0.48	-1.06	1.88098e-15	1.77622e-14
LIMLP_05020	7	11	5	8	13	10	7	12	8	7	9	9	8.68	9	8	0.982	-0.027	0.979905	0.985849
LIMLP_05025	39	51	25	67	99	91	39	54	39	61	68	85	57.77	44	71	1.62	0.696	0.142314	0.21972
LIMLP_05035	16	25	16	48	51	24	16	26	25	44	35	23	28.12	22	34	1.488	0.574	0.402856	0.515564
LIMLP_05040	1012	940	729	918	1065	795	1018	990	1135	833	736	747	909.99	1048	772	0.737	-0.44	0.0061998	0.0138479
LIMLP_05045	2057	1909	1861	4549	4748	2083	2070	2011	2898	4130	3280	1956	2724.3	2326	3122	1.307	0.387	0.166372	0.250083
LIMLP_05050	603	601	312	813	1037	656	607	633	486	738	716	616	632.76	575	690	1.203	0.266	0.115305	0.183343
LIMLP_05055	1782	1712	1323	1339	1517	903	1793	1804	2060	1216	1048	848	1461.52	1886	1037	0.546	-0.873	3.46022e-06	1.33521e-05
LIMLP_05060	873	831	657	670	852	635	879	876	1023	608	589	596	761.75	926	598	0.648	-0.627	0.000140665	0.00042692
LIMLP_05070	177	192	84	312	409	216	178	202	131	283	283	203	213.32	170	256	1.509	0.593	0.0194711	0.0387492
LIMLP_05075	707	808	504	1607	1630	906	712	851	785	1459	1126	851	963.93	783	1145	1.434	0.52	0.0188297	0.0375905
LIMLP_05080	2468	2487	1678	2679	3689	3221	2484	2620	2613	2432	2548	3025	2620.49	2572	2668	1.033	0.046	0.723856	0.804687
LIMLP_05085	175	140	67	120	206	154	176	148	104	109	142	145	137.31	143	132	0.935	-0.097	0.790636	0.854469
LIMLP_05090	1637	1495	1066	1563	2219	1723	1648	1575	1660	1419	1533	1618	1575.47	1628	1523	0.935	-0.097	0.474911	0.58558
LIMLP_05095	156	134	36	155	223	120	157	141	56	141	154	113	126.95	118	136	1.231	0.3	0.428818	0.541343
LIMLP_05100	122	132	65	171	177	146	123	139	101	155	122	137	129.62	121	138	1.143	0.193	0.564002	0.666564
LIMLP_05110	735	706	973	1962	2184	1637	740	744	1515	1781	1509	1537	1304.37	1000	1609	1.708	0.773	0.00247514	0.00604523
LIMLP_05115	210	249	436	1685	1708	1552	211	262	679	1530	1180	1458	886.66	384	1389	4.116	2.041	8.3351e-11	5.36229e-10
LIMLP_05120	130	150	207	684	680	758	131	158	322	621	470	712	402.31	204	601	3.135	1.648	2.79049e-09	1.52956e-08
LIMLP_05125	8062	8070	3665	5665	6986	4681	8114	8503	5707	5143	4826	4396	6114.86	7441	4788	0.652	-0.618	8.11943e-06	2.99861e-05
LIMLP_05130	5162	4941	3435	21428	29545	24017	5195	5206	5349	19455	20409	22557	13028.4	5250	20807	3.955	1.984	1.71586e-73	2.182e-71
LIMLP_05135	2394	2395	1720	2111	2245	1106	2409	2523	2678	1917	1551	1039	2019.56	2537	1502	0.576	-0.797	0.000236261	0.000692801
LIMLP_05140	3160	2979	1384	4339	5743	5353	3180	3139	2155	3939	3967	5028	3568.05	2825	4311	1.537	0.62	0.0029307	0.00706292
LIMLP_05145	5675	5243	3839	5744	7359	7378	5711	5524	5978	5215	5083	6929	5740.27	5738	5742	0.991	-0.013	0.922383	0.947513
LIMLP_05150	24294	22065	17109	22785	33242	26972	24450	23248	26643	20687	22963	25332	23887	24780	22994	0.926	-0.111	0.323755	0.433834
LIMLP_05155	8965	8337	5729	8832	11295	7222	9023	8784	8921	8019	7802	6783	8221.97	8909	7535	0.844	-0.245	0.0378793	0.0698788
LIMLP_05160	5191	4345	4624	4568	6382	4644	5224	4578	7201	4147	4408	4362	4986.73	5668	4306	0.774	-0.37	0.0247073	0.0480175
LIMLP_05165	452	456	178	339	569	367	455	480	277	308	393	345	376.34	404	349	0.879	-0.186	0.467537	0.578545
LIMLP_05170	1728	1597	375	818	1140	735	1739	1683	584	743	787	690	1037.69	1335	740	0.613	-0.707	0.015791	0.0320782
LIMLP_05175	12423	12476	10818	18601	24317	26825	12503	13145	16846	16888	16797	25194	16895.6	14165	19626	1.372	0.456	5.16885e-05	0.000167966
LIMLP_05180	33367	29804	26566	42950	57820	62708	33581	31402	41369	38995	39940	58895	40697.2	35451	45943	1.281	0.357	0.00224196	0.00552169
LIMLP_05185	2171	2024	1396	3146	4329	3393	2185	2133	2174	2856	2990	3187	2587.45	2164	3011	1.39	0.475	0.000117678	0.000360886
LIMLP_05190	4561	3622	2190	4895	7876	5259	4590	3816	3410	4444	5440	4939	4440.14	3939	4941	1.26	0.333	0.0423347	0.0770549
LIMLP_05195	22421	21929	15585	24055	34149	31287	22565	23105	24269	21840	23589	29385	24125.5	23313	24938	1.062	0.086	0.479989	0.590111
LIMLP_05200	5967	5603	3821	6157	8402	7179	6005	5903	5950	5590	5804	6742	5999.22	5953	6045	1.012	0.017	0.888559	0.921656
LIMLP_05205	915	751	600	981	1381	1116	921	791	934	891	954	1048	923.21	882	964	1.094	0.129	0.42296	0.535011
LIMLP_05210	397	391	247	453	544	583	400	412	385	411	376	548	421.79	399	445	1.1	0.137	0.545967	0.651259
LIMLP_05215	170	154	120	45	59	55	171	162	187	41	41	52	108.91	173	45	0.255	-1.971	1.1324e-08	5.85382e-08
LIMLP_05220	1570	1562	1203	1821	2456	2354	1580	1646	1873	1653	1697	2211	1776.65	1700	1854	1.084	0.116	0.386489	0.497623
LIMLP_05225	974	950	461	1155	1524	795	980	1001	718	1049	1053	747	924.52	900	950	1.054	0.076	0.607796	0.706073
LIMLP_05230	605	650	428	594	771	494	609	685	666	539	533	464	582.68	653	512	0.783	-0.352	0.0539052	0.0950755
LIMLP_05235	6199	5661	4938	18032	24773	20390	6239	5965	7690	16372	17112	19150	12087.9	6631	17545	2.657	1.41	2.55575e-36	8.40532e-35
LIMLP_05240	402	371	567	882	907	489	405	391	883	801	627	459	594.17	560	629	1.194	0.256	0.478099	0.588181
LIMLP_05245	490	526	280	773	1034	516	493	554	436	702	714	485	564.01	494	634	1.27	0.345	0.0628174	0.108043
LIMLP_05250	184	219	44	211	296	242	185	231	69	192	204	227	184.63	162	208	1.412	0.497	0.2456	0.34641
LIMLP_05255	86	83	43	161	230	201	87	87	67	146	159	189	122.47	80	165	2.04	1.028	0.00346648	0.00822427
LIMLP_05260	101	102	82	207	316	216	102	107	128	188	218	203	157.65	112	203	1.816	0.861	0.00345152	0.00819388
LIMLP_05265	281	227	161	247	361	280	283	239	251	224	249	263	251.55	258	245	0.953	-0.069	0.780441	0.847291
LIMLP_05270	982	1079	342	869	1223	484	988	1137	533	789	845	455	791.02	886	696	0.795	-0.33	0.0392792	0.0720781
LIMLP_05275	6321	6094	2136	3937	5679	5075	6362	6421	3326	3575	3923	4766	4728.72	5370	4088	0.786	-0.348	0.173666	0.259107
LIMLP_05280	3538	3385	1534	2543	3486	2401	3561	3566	2389	2309	2408	2255	2747.98	3172	2324	0.744	-0.427	0.00840556	0.0181993
LIMLP_05285	2532	2426	1619	1645	2238	1701	2548	2556	2521	1494	1546	1598	2043.75	2542	1546	0.608	-0.718	9.68943e-09	5.0568e-08
LIMLP_05290	10	22	12	16	15	3	10	23	19	15	10	3	13.27	17	9	0.479	-1.06	0.304266	0.413087
LIMLP_05295	9788	9127	4856	8163	10307	7756	9851	9616	7562	7411	7120	7284	8140.77	9010	7272	0.812	-0.3	0.0258446	0.0499226
LIMLP_05300	580	478	429	705	1061	780	584	504	668	640	733	733	643.49	585	702	1.205	0.27	0.152097	0.232286
LIMLP_05305	480	474	244	525	576	356	483	499	380	477	398	334	428.56	454	403	0.884	-0.177	0.372699	0.483621
LIMLP_05310	176	169	141	215	227	198	177	178	220	195	157	186	185.45	192	179	0.937	-0.094	0.733321	0.8102
LIMLP_05315	551	535	325	308	458	385	555	564	506	280	316	362	430.32	542	319	0.586	-0.77	0.00029745	0.000858374
LIMLP_05320	58	75	44	81	107	113	58	79	69	74	74	106	76.58	69	85	1.219	0.285	0.493131	0.602207
LIMLP_05325	6811	6302	6011	12345	16093	14929	6855	6640	9360	11208	11117	14021	9866.87	7618	12115	1.601	0.679	9.91265e-10	5.64429e-09
LIMLP_05330	552	591	325	483	632	586	556	623	506	439	437	550	518.3	562	475	0.843	-0.247	0.251027	0.352992
LIMLP_05335	123	147	128	390	355	216	124	155	199	354	245	203	213.36	159	267	1.665	0.736	0.0403917	0.0738354
LIMLP_05340	7467	6811	5026	13541	18333	14945	7515	7176	7827	12294	12664	14036	10252	7506	12998	1.73	0.791	2.51411e-13	2.01499e-12
LIMLP_05345	2659	2439	1953	3197	4234	3333	2676	2570	3041	2903	2925	3130	2874.13	2762	2986	1.083	0.115	0.338364	0.44837
LIMLP_05350	1789	1750	1041	1569	2092	1790	1800	1844	1621	1425	1445	1681	1636.03	1755	1517	0.862	-0.213	0.172354	0.257452
LIMLP_05355	4508	4185	1618	3661	5267	4559	4537	4409	2520	3324	3638	4282	3784.98	3822	3748	1.006	0.008	0.973458	0.981692
LIMLP_05360	1322	1252	1027	2249	2758	1740	1330	1319	1599	2042	1905	1634	1638.36	1416	1860	1.315	0.395	0.0238067	0.0464803
LIMLP_05365	13204	12132	8340	13728	19742	17402	13289	12782	12987	12464	13637	16344	13583.9	13019	14148	1.08	0.111	0.403471	0.516178
LIMLP_05370	3447	3232	1890	5822	8125	6614	3469	3405	2943	5286	5612	6212	4487.98	3272	5703	1.743	0.801	3.70681e-08	1.81534e-07
LIMLP_05375	3761	3466	2665	5273	7241	6176	3785	3652	4150	4788	5002	5800	4529.47	3862	5197	1.343	0.425	0.000211453	0.000624858
LIMLP_05380	1661	1583	417	3945	5333	3152	1672	1668	649	3582	3684	2960	2369.15	1330	3409	2.767	1.468	3.41639e-10	2.05901e-09
LIMLP_05385	83	93	27	31	47	31	84	98	42	28	32	29	52.22	75	30	0.42	-1.251	0.0159783	0.0323896
LIMLP_05390	32839	28702	27311	15188	20255	20241	33050	30241	42529	13790	13992	19010	25435.2	35273	15597	0.442	-1.178	6.8122e-29	1.43583e-27
LIMLP_05395	1187	1124	532	993	1395	815	1195	1184	828	902	964	765	972.99	1069	877	0.827	-0.274	0.0802196	0.133933
LIMLP_05400	3634	3491	2955	3829	5411	4232	3657	3678	4602	3476	3738	3975	3854.33	3979	3730	0.942	-0.087	0.477379	0.587527
LIMLP_05405	541	649	131	616	702	378	544	684	204	559	485	355	471.91	477	466	1.072	0.1	0.727483	0.806553
LIMLP_05410	2723	2651	1276	2199	3127	2744	2740	2793	1987	1997	2160	2577	2375.73	2507	2245	0.899	-0.153	0.441729	0.553068
LIMLP_05415	52	62	18	84	103	42	52	65	28	76	71	39	55.42	48	62	1.301	0.38	0.417669	0.530429
LIMLP_05420	0	0	2	0	0	0	0	0	3	0	0	0	0.52	1	0	0.285	-1.81	0.65486	0.745759
LIMLP_05425	380	406	223	401	498	439	382	428	347	364	344	412	379.64	386	373	0.967	-0.049	0.827767	0.879296
LIMLP_05430	582	562	287	717	958	719	586	592	447	651	662	675	602.14	542	663	1.23	0.299	0.122958	0.193198
LIMLP_05435	4362	3880	3519	3134	4206	4039	4390	4088	5480	2845	2905	3793	3917.02	4653	3181	0.683	-0.55	1.94049e-06	7.80082e-06
LIMLP_05440	3137	2704	2449	3221	4054	3249	3157	2849	3814	2924	2800	3051	3099.33	3273	2925	0.9	-0.152	0.24562	0.34641
LIMLP_05445	2755	2493	1465	4047	5287	3904	2773	2627	2281	3674	3652	3667	3112.3	2560	3664	1.435	0.521	5.76965e-05	0.000185436
LIMLP_05450	180	142	126	322	480	424	181	150	196	292	332	398	258.19	176	341	1.935	0.953	0.000131248	0.000398974
LIMLP_05455	595	567	411	988	1288	1066	599	597	640	897	890	1001	770.69	612	929	1.517	0.601	0.000127103	0.000387609
LIMLP_05460	660	578	465	951	1230	991	664	609	724	863	850	931	773.53	666	881	1.326	0.407	0.00982762	0.0209689
LIMLP_05465	1918	2026	1379	2532	3008	2394	1930	2135	2147	2299	2078	2248	2139.58	2071	2208	1.067	0.093	0.493902	0.602763
LIMLP_05470	1586	1487	1189	2112	2616	1648	1596	1567	1852	1918	1807	1548	1714.47	1672	1758	1.051	0.072	0.667087	0.754503
LIMLP_05475	1160	1173	743	1205	1548	1040	1167	1236	1157	1094	1069	977	1116.75	1187	1047	0.882	-0.182	0.205781	0.299666
LIMLP_05480	9	14	1	2	3	5	9	15	2	2	2	5	5.66	9	3	0.375	-1.414	0.34564	0.455638
LIMLP_05485	1169	1116	908	1227	1553	1202	1177	1176	1414	1114	1073	1129	1180.33	1256	1105	0.884	-0.178	0.227862	0.326256
LIMLP_05490	6437	5965	5081	5943	7072	4964	6478	6285	7912	5396	4885	4662	5936.41	6892	4981	0.725	-0.463	0.00170185	0.0042686
LIMLP_05495	1649	1536	1408	1983	2602	2075	1660	1618	2193	1800	1797	1949	1836.19	1824	1849	1.023	0.033	0.817111	0.872499
LIMLP_05500	4727	4297	2187	4911	6276	4463	4757	4527	3406	4459	4335	4192	4279.35	4230	4329	1.033	0.047	0.738056	0.813547
LIMLP_05505	5423	5232	3141	6910	8970	6470	5458	5513	4891	6274	6196	6077	5734.69	5287	6182	1.171	0.227	0.0431958	0.0783977
LIMLP_05510	1643	1628	749	2435	3120	2112	1654	1715	1166	2211	2155	1984	1814.13	1512	2117	1.417	0.503	0.00114885	0.00298155
LIMLP_05515	1954	1794	1228	2469	3350	2093	1967	1890	1912	2242	2314	1966	2048.41	1923	2174	1.128	0.174	0.191655	0.282244
LIMLP_05520	9663	8732	6166	12813	17902	15364	9725	9200	9602	11633	12366	14430	11159.4	9509	12810	1.342	0.424	0.000583192	0.00160294
LIMLP_05525	15721	14514	10326	16967	21475	17298	15822	15292	16080	15405	14834	16246	15613.2	15731	15495	0.984	-0.023	0.826009	0.877947
LIMLP_05530	7624	6863	4574	4440	6710	5347	7673	7231	7123	4031	4635	5022	5952.46	7342	4563	0.619	-0.691	4.71292e-07	2.04781e-06
LIMLP_05535	17327	15326	13583	10609	14834	12302	17438	16148	21152	9632	10247	11554	14361.8	18246	10478	0.576	-0.795	3.22752e-12	2.39918e-11
LIMLP_05540	244	201	114	257	342	222	246	212	178	233	236	209	218.82	212	226	1.074	0.103	0.684782	0.769627
LIMLP_05545	5	4	1	1	0	3	5	4	2	1	0	3	2.42	4	1	0.205	-2.283	0.310187	0.419632
LIMLP_05550	551	636	155	574	852	425	555	670	241	521	589	399	495.81	489	503	1.099	0.137	0.587141	0.687732
LIMLP_05555	229	267	86	275	384	187	230	281	134	250	265	176	222.71	215	230	1.096	0.132	0.615427	0.711686
LIMLP_05560	313	276	267	340	449	337	315	291	416	309	310	317	326.16	341	312	0.927	-0.109	0.636771	0.730172
LIMLP_05565	1735	1576	1360	1906	2558	1895	1746	1661	2118	1731	1767	1780	1800.29	1842	1759	0.961	-0.058	0.689644	0.773229
LIMLP_05570	2212	2130	1281	1965	3083	2127	2226	2244	1995	1784	2130	1998	2062.77	2155	1971	0.913	-0.131	0.349036	0.459479
LIMLP_05575	361	379	171	656	772	501	363	399	266	596	533	471	438.06	343	533	1.566	0.647	0.00181614	0.00452847
LIMLP_05580	102583	89733	79807	47026	72256	59496	103241	94544	124277	42696	49912	55878	78424.9	107354	49495	0.461	-1.116	1.02883e-19	1.30398e-18
LIMLP_05585	8736	7394	6016	5241	7476	6528	8792	7790	9368	4758	5164	6131	7000.74	8650	5351	0.617	-0.697	2.80181e-08	1.38997e-07
LIMLP_05590	489	459	273	345	572	381	492	484	425	313	395	358	411.18	467	355	0.759	-0.398	0.0582556	0.101343
LIMLP_05595	937	902	1066	808	1046	526	943	950	1660	734	723	494	917.26	1184	650	0.564	-0.827	0.00471712	0.0107953
LIMLP_05600	18320	17916	14551	14487	18761	17740	18438	18877	22659	13153	12960	16661	17124.5	19991	14258	0.711	-0.491	2.12873e-06	8.50378e-06
LIMLP_05605	892	868	493	741	1056	957	898	915	768	673	729	899	813.5	860	767	0.886	-0.174	0.384879	0.496052
LIMLP_05610	19737	18116	9327	17912	23488	16122	19864	19087	14524	16263	16225	15142	16850.8	17825	15877	0.898	-0.155	0.222204	0.319528
LIMLP_05615	27	21	19	22	18	21	27	22	30	20	12	20	21.84	26	17	0.651	-0.618	0.377331	0.488303
LIMLP_05620	7486	7276	4858	3586	4918	3936	7534	7666	7565	3256	3397	3697	5519.14	7588	3450	0.454	-1.139	4.58758e-23	7.20231e-22
LIMLP_05625	9089	8524	7857	10708	14401	12371	9147	8981	12235	9722	9948	11619	10275.4	10121	10430	1.038	0.054	0.639057	0.731693
LIMLP_05630	6518	5580	5332	4552	6291	6324	6560	5879	8303	4133	4346	5939	5860.02	6914	4806	0.693	-0.529	8.87247e-06	3.26408e-05
LIMLP_05635	188	157	54	446	705	394	189	165	84	405	487	370	283.45	146	421	2.988	1.579	5.77425e-08	2.76276e-07
LIMLP_05640	2175	2163	983	2925	3980	3387	2189	2279	1531	2656	2749	3181	2430.78	2000	2862	1.446	0.532	0.00705498	0.0155667
LIMLP_05645	1037	1029	680	4763	6896	6067	1044	1084	1059	4324	4764	5698	2995.47	1062	4929	4.606	2.203	6.68365e-55	5.31211e-53
LIMLP_05650	1655	1605	1318	10800	13010	5984	1666	1691	2052	9806	8987	5620	4970.29	1803	8138	4.42	2.144	8.59136e-22	1.25099e-20
LIMLP_05655	697	737	474	2931	3781	3003	701	777	738	2661	2612	2820	1718.24	739	2698	3.651	1.868	1.32853e-42	6.03375e-41
LIMLP_05660	1403	1232	614	1029	1651	1253	1412	1298	956	934	1140	1177	1152.95	1222	1084	0.893	-0.163	0.440192	0.551867
LIMLP_05665	127	105	51	134	166	92	128	111	79	122	115	86	106.77	106	108	1.022	0.031	0.925978	0.950647
LIMLP_05670	2230	1984	1487	2339	3101	2372	2244	2090	2316	2124	2142	2228	2190.63	2217	2165	0.977	-0.033	0.788416	0.852794
LIMLP_05675	803	822	243	1052	1365	682	808	866	378	955	943	641	765.2	684	846	1.289	0.366	0.0668741	0.113946
LIMLP_05680	19629	18298	16635	14125	19743	16756	19755	19279	25904	12824	13638	15737	17856.3	21646	14066	0.653	-0.614	3.79347e-08	1.8554e-07
LIMLP_05685	2385	2315	1557	1734	2193	2029	2400	2439	2425	1574	1515	1906	2043.14	2421	1665	0.684	-0.548	0.000115043	0.000353657
LIMLP_05690	1508	1415	708	1780	2330	1652	1518	1491	1103	1616	1609	1552	1481.37	1371	1592	1.172	0.229	0.147073	0.225744
LIMLP_05695	5195	6995	2753	11560	12402	4022	5228	7370	4287	10496	8567	3777	6620.91	5628	7613	1.271	0.346	0.120845	0.190585
LIMLP_05700	218	247	197	394	464	246	219	260	307	358	321	231	282.62	262	303	1.151	0.203	0.495953	0.604299
LIMLP_05705	8	10	3	22	21	16	8	11	5	20	15	15	12.13	8	17	2.18	1.124	0.243205	0.343895
LIMLP_05710	268	295	194	585	853	616	270	311	302	531	589	579	430.26	294	566	1.926	0.946	7.25116e-07	3.08741e-06
LIMLP_05715	194	289	117	818	873	378	195	304	182	743	603	355	397.11	227	567	2.45	1.293	3.09923e-06	1.20895e-05
LIMLP_05720	1533	1428	1088	1521	2050	1960	1543	1505	1694	1381	1416	1841	1563.25	1581	1546	0.971	-0.043	0.76319	0.83259
LIMLP_05725	33165	31184	26394	45216	58396	57667	33378	32856	41101	41053	40338	54161	40481.1	35778	45184	1.258	0.331	0.00126961	0.00326605
LIMLP_05730	1252	1287	913	2764	3185	1763	1260	1356	1422	2510	2200	1656	1733.87	1346	2122	1.557	0.639	0.000752512	0.00202886
LIMLP_05735	69	84	64	241	299	268	69	89	100	219	207	252	155.78	86	226	2.646	1.404	4.14888e-06	1.58952e-05
LIMLP_05740	2011	1884	1062	1196	1694	1201	2024	1985	1654	1086	1170	1128	1507.78	1888	1128	0.599	-0.739	6.17209e-07	2.64567e-06
LIMLP_05745	6041	6347	5533	18759	20950	14883	6080	6687	8616	17032	14472	13978	11144.1	7128	15161	2.143	1.099	2.48067e-10	1.51906e-09
LIMLP_05750	7112	6787	6298	21569	27901	23877	7158	7151	9807	19583	19273	22425	14232.9	8039	20427	2.564	1.359	5.34723e-29	1.15252e-27
LIMLP_05755	20110	17821	14747	58364	81283	69527	20239	18777	22964	52990	56148	65299	39402.9	20660	58146	2.813	1.492	2.07677e-43	9.78132e-42
LIMLP_05760	8517	8023	4410	8544	11410	8177	8572	8453	6867	7757	7882	7680	7868.5	7964	7773	0.981	-0.028	0.820889	0.874774
LIMLP_05765	0	1	1	1	6	4	0	1	2	1	4	4	1.9	1	3	3.532	1.821	0.433485	0.546331
LIMLP_05770	158	141	61	816	1032	784	159	149	95	741	713	736	432.11	134	730	5.51	2.462	6.97775e-24	1.16245e-22
LIMLP_05775	0	1	1	0	1	0	0	1	2	0	1	0	0.55	1	0	0.384	-1.381	0.730731	0.808979
LIMLP_05780	70	64	51	135	168	125	70	67	79	123	116	117	95.55	72	119	1.644	0.717	0.0459241	0.0824084
LIMLP_05785	133	168	54	263	396	222	134	177	84	239	274	209	185.96	132	241	1.881	0.911	0.00248307	0.00606073
LIMLP_05790	20304	17936	15076	16544	22517	19618	20434	18898	23477	15021	15554	18425	18634.8	20936	16333	0.78	-0.358	0.000829031	0.00221637
LIMLP_05795	4303	4153	3091	4179	5527	4777	4331	4376	4813	3794	3818	4487	4269.72	4507	4033	0.893	-0.163	0.149016	0.228128
LIMLP_05800	2	2	0	2	2	1	2	2	0	2	1	1	1.38	1	1	1.191	0.252	0.920399	0.946193
LIMLP_05805	9417	8362	6415	8813	10720	5822	9477	8810	9990	8002	7405	5468	8192	9426	6958	0.73	-0.454	0.00657283	0.0145957
LIMLP_05810	7264	7638	3380	7987	9373	4884	7311	8048	5263	7252	6475	4587	6489.13	6874	6105	0.886	-0.175	0.158725	0.240387
LIMLP_05815	19237	19632	12229	23553	27365	14075	19360	20685	19043	21384	18903	13219	18765.8	19696	17835	0.888	-0.171	0.284231	0.388652
LIMLP_05825	3951	3906	2823	2206	2810	1980	3976	4115	4396	2003	1941	1860	3048.56	4162	1935	0.465	-1.105	3.25313e-18	3.72693e-17
LIMLP_05830	18804	19113	10895	12537	15871	11622	18925	20138	16966	11383	10963	10915	14881.6	18676	11087	0.595	-0.749	5.19747e-11	3.41868e-10
LIMLP_05835	4527	4822	2319	3140	4421	3656	4556	5081	3611	2851	3054	3434	3764.38	4416	3113	0.709	-0.496	0.00432016	0.00998874
LIMLP_05840	4275	5272	2042	3798	5021	2629	4302	5555	3180	3448	3468	2469	3737.13	4346	3128	0.729	-0.455	0.000915739	0.00243622
LIMLP_05845	13734	12485	9461	7575	10284	9820	13822	13154	14733	6878	7104	9223	10819	13903	7735	0.552	-0.857	4.86223e-12	3.55353e-11
LIMLP_05850	28	27	13	22	29	14	28	28	20	20	20	13	21.67	25	18	0.688	-0.539	0.442486	0.553289
LIMLP_05855	681	694	576	433	541	407	685	731	897	393	374	382	577.11	771	383	0.5	-1	1.46282e-07	6.76442e-07
LIMLP_05860	1589	1582	1059	1427	1755	1281	1599	1667	1649	1296	1212	1203	1437.69	1638	1237	0.755	-0.406	0.00303443	0.00728988
LIMLP_05865	1712	1593	1149	1992	2720	2219	1723	1678	1789	1809	1879	2084	1827.03	1730	1924	1.11	0.151	0.244776	0.345604
LIMLP_05870	2	0	0	9	9	7	2	0	0	8	6	7	3.83	1	7	13.606	3.766	0.0707389	0.119835
LIMLP_05875	0	1	5	3	4	1	0	1	8	3	3	1	2.54	3	2	1.896	0.923	0.684041	0.769118
LIMLP_05880	7984	6202	7624	8703	11464	10018	8035	6535	11872	7902	7919	9409	8611.93	8814	8410	0.981	-0.028	0.859018	0.901624
LIMLP_05885	30104	28904	25603	34606	48042	45874	30297	30454	39870	31420	33186	43085	34718.5	33540	35897	1.069	0.096	0.341434	0.451654
LIMLP_05890	4373	4107	3644	8269	10890	8655	4401	4327	5675	7508	7522	8129	6260.28	4801	7720	1.62	0.696	2.21045e-08	1.10378e-07
LIMLP_05900	19	13	18	12	21	21	19	14	28	11	15	20	17.66	20	15	0.752	-0.411	0.600676	0.700198
LIMLP_05905	3	1	3	3	7	3	3	1	5	3	5	3	3.19	3	4	1.291	0.369	0.827898	0.879296
LIMLP_05910	1190	1286	612	1603	1905	1410	1198	1355	953	1455	1316	1324	1266.87	1169	1365	1.178	0.236	0.162821	0.245519
LIMLP_05915	363	323	189	432	502	311	365	340	294	392	347	292	338.51	333	344	1.028	0.04	0.84551	0.893657
LIMLP_05920	583	616	277	648	743	620	587	649	431	588	513	582	558.5	556	561	1.02	0.029	0.898237	0.927911
LIMLP_05925	2	5	0	1	2	0	2	5	0	1	1	0	1.6	2	1	0.4	-1.321	0.63497	0.728545
LIMLP_05930	0	1	2	1	8	2	0	1	3	1	6	2	2.08	1	3	2.469	1.304	0.570104	0.671583
LIMLP_05935	20093	19816	13752	8812	11869	9082	20222	20878	21415	8001	8199	8530	14540.8	20838	8243	0.396	-1.338	2.5579e-39	9.95752e-38
LIMLP_05940	0	0	0	0	0	0	0	0	0	0	0	0	0	0	0	NA	NA	NA	NA
LIMLP_05945	857	918	325	724	980	516	863	967	506	657	677	485	692.46	779	606	0.797	-0.328	0.0750603	0.12599
LIMLP_05950	67	71	51	81	119	96	67	75	79	74	82	90	77.93	74	82	1.108	0.148	0.702667	0.784971
LIMLP_05955	22008	20545	16325	263463	350412	282332	22149	21647	25422	239205	242054	265165	135940	23073	248808	10.8	3.433	8.45067e-253	1.07464e-249
LIMLP_05960	19056	18762	13481	50221	65896	48924	19178	19768	20993	45597	45519	45949	32834.1	19980	45688	2.288	1.194	6.24463e-31	1.50651e-29
LIMLP_05965	7339	7302	4934	7818	9380	5535	7386	7694	7683	7098	6479	5198	6923.16	7588	6258	0.818	-0.289	0.0457699	0.0822478
LIMLP_05970	3373	3139	1693	1742	2374	1713	3395	3307	2636	1582	1640	1609	2361.44	3113	1610	0.52	-0.943	6.94924e-11	4.53186e-10
LIMLP_05975	300	285	129	310	497	254	302	300	201	281	343	239	277.74	268	288	1.08	0.111	0.637503	0.730571
LIMLP_05980	4277	3915	2457	6722	8496	6794	4304	4125	3826	6103	5869	6381	5101.37	4085	6118	1.498	0.583	1.85377e-06	7.47582e-06
LIMLP_05985	704	614	307	555	730	507	709	647	478	504	504	476	552.97	611	495	0.818	-0.289	0.143484	0.221079
LIMLP_05995	1895	1851	1767	747	903	852	1907	1950	2752	678	624	800	1451.87	2203	701	0.321	-1.64	1.36741e-29	3.08679e-28
LIMLP_06000	1335	1381	1109	1484	1882	1260	1344	1455	1727	1347	1300	1183	1392.73	1509	1277	0.85	-0.234	0.171037	0.255885
LIMLP_06005	5563	4936	4132	2649	3460	2907	5599	5201	6434	2405	2390	2730	4126.53	5745	2508	0.438	-1.192	1.92232e-25	3.45927e-24
LIMLP_06010	1263	1248	966	5211	6975	5223	1271	1315	1504	4731	4818	4905	3090.84	1363	4818	3.544	1.825	1.19122e-46	6.68311e-45
LIMLP_06015	4783	4662	3949	15899	21082	17339	4814	4912	6149	14435	14563	16285	10193	5292	15094	2.866	1.519	1.28874e-41	5.65122e-40
LIMLP_06020	7834	6790	6362	9921	13637	11221	7884	7154	9907	9008	9420	10539	8985.28	8315	9656	1.17	0.226	0.0653257	0.111657
LIMLP_06025	2231	2034	1644	3053	3884	3512	2245	2143	2560	2772	2683	3298	2616.96	2316	2918	1.258	0.331	0.00528829	0.0119803
LIMLP_06035	791	644	396	1103	1537	1253	796	679	617	1001	1062	1177	888.54	697	1080	1.552	0.634	0.00072713	0.00196758
LIMLP_06040	234	176	88	214	315	307	236	185	137	194	218	288	209.7	186	233	1.26	0.333	0.33528	0.445056
LIMLP_06045	9539	8692	6567	11689	18478	14964	9600	9158	10226	10613	12764	14054	11069.2	9661	12477	1.284	0.361	0.00480212	0.0109701
LIMLP_06050	19444	18166	18096	18018	24881	20161	19569	19140	28179	16359	17187	18935	19894.9	22296	17494	0.796	-0.329	0.0132142	0.0273088
LIMLP_06055	23396	23106	23789	21895	29340	26984	23546	24345	37045	19879	20267	25343	25070.9	28312	21830	0.783	-0.352	0.00393691	0.00920302
LIMLP_06060	7190	6836	6085	7000	9847	8907	7236	7203	9476	6355	6802	8365	7572.88	7972	7174	0.901	-0.15	0.166618	0.250354
LIMLP_06065	31508	27528	26469	31022	40991	31267	31710	29004	41218	28166	28315	29366	31296.5	33977	28616	0.852	-0.231	0.0872211	0.144047
LIMLP_06070	14671	13592	13561	16383	23245	20611	14765	14321	21117	14875	16057	19358	16748.8	16734	16763	1.012	0.017	0.887323	0.921126
LIMLP_06075	21528	18342	17055	31353	43800	36479	21666	19325	26558	28466	30256	34261	26755.5	22516	30994	1.384	0.469	7.92439e-05	0.00024923
LIMLP_06080	4249	3775	2831	5350	7546	7165	4276	3977	4408	4857	5213	6729	4910.24	4220	5600	1.315	0.395	0.00425365	0.00986486
LIMLP_06085	1463	1366	1138	3287	4812	3962	1472	1439	1772	2984	3324	3721	2452.2	1561	3343	2.142	1.099	3.84721e-18	4.38123e-17
LIMLP_06090	10397	10955	9245	26746	31754	22640	10464	11542	14397	24283	21935	21263	17314	12134	22494	1.868	0.901	9.99773e-09	5.20346e-08
LIMLP_06095	5577	5980	3409	15540	20880	14854	5613	6301	5309	14109	14423	13951	9950.88	5741	14161	2.473	1.306	6.65942e-31	1.58785e-29
LIMLP_06100	453	384	234	860	1202	878	456	405	364	781	830	825	610.1	408	812	1.993	0.995	9.7959e-08	4.59672e-07
LIMLP_06105	588	612	374	714	943	619	592	645	582	648	651	581	616.67	606	627	1.034	0.048	0.775509	0.843377
LIMLP_06110	1322	1225	735	1206	1662	1417	1330	1291	1145	1095	1148	1331	1223.26	1255	1191	0.947	-0.079	0.642091	0.734065
LIMLP_06115	280	300	294	346	437	277	282	316	458	314	302	260	321.98	352	292	0.847	-0.239	0.391274	0.502934
LIMLP_06120	4	7	8	9	5	1	4	7	12	8	3	1	6.07	8	4	0.456	-1.131	0.434439	0.547167
LIMLP_06125	75	84	44	27	55	52	75	89	69	25	38	49	57.31	78	37	0.464	-1.109	0.0253161	0.0490259
LIMLP_06130	905	908	647	366	494	413	911	957	1008	332	341	388	656.07	959	354	0.369	-1.44	4.8865e-18	5.54822e-17
LIMLP_06135	113	105	109	65	95	94	114	111	170	59	66	88	101.17	132	71	0.543	-0.881	0.011327	0.0238998
LIMLP_06140	39	59	6	23	23	10	39	62	9	21	16	9	26.15	37	15	0.491	-1.027	0.167714	0.251643
LIMLP_06145	646	538	315	558	778	690	650	567	491	507	537	648	566.6	569	564	0.99	-0.014	0.948176	0.965384
LIMLP_06150	5727	5141	4028	6951	9685	6006	5764	5417	6272	6311	6690	5641	6015.8	5818	6214	1.068	0.095	0.500442	0.608603
LIMLP_06155	29703	26204	25015	42742	61916	54444	29894	27609	38954	38807	42770	51134	38194.4	32152	44237	1.382	0.467	5.857e-05	0.000188085
LIMLP_06160	5630	5171	4324	10424	13985	13459	5666	5448	6733	9464	9660	12641	8268.85	5949	10588	1.772	0.825	1.05951e-13	8.74895e-13
LIMLP_06165	987	948	541	2335	2971	2421	993	999	842	2120	2052	2274	1546.78	945	2149	2.276	1.186	2.00645e-14	1.73968e-13
LIMLP_06170	8995	8344	6732	21265	29363	22339	9053	8791	10483	19307	20283	20981	14816.4	9442	20190	2.144	1.1	4.0586e-23	6.42471e-22
LIMLP_06175	3068	2838	1810	8451	11955	10193	3088	2990	2819	7673	8258	9573	5733.45	2966	8501	2.855	1.514	4.33802e-27	8.35836e-26
LIMLP_06180	3317	3960	2388	5960	6741	3313	3338	4172	3719	5411	4656	3112	4068.09	3743	4393	1.148	0.2	0.313723	0.423215
LIMLP_06185	764	678	531	761	1005	842	769	714	827	691	694	791	747.68	770	725	0.942	-0.087	0.58455	0.685529
LIMLP_06190	15356	13187	15230	8588	12153	11362	15455	13894	23716	7797	8395	10671	13321.4	17688	8954	0.516	-0.955	6.97236e-13	5.39544e-12
LIMLP_06195	10211	9336	4675	6136	9438	8919	10277	9837	7280	5571	6519	8377	7976.72	9131	6822	0.744	-0.427	0.0445599	0.0805669
LIMLP_06200	5133	4599	4385	4625	4745	1991	5166	4846	6828	4199	3278	1870	4364.46	5613	3116	0.535	-0.902	0.00109972	0.00286184
LIMLP_06205	14999	14251	11519	8802	9960	5476	15095	15015	17938	7992	6880	5143	11343.8	16016	6672	0.412	-1.28	1.24172e-11	8.70802e-11
LIMLP_06210	4	5	1	0	1	1	4	5	2	0	1	1	2.08	4	1	0.141	-2.826	0.221932	0.319258
LIMLP_06215	1	2	3	3	2	0	1	2	5	3	1	0	1.98	3	1	0.459	-1.124	0.633431	0.727217
LIMLP_06220	5284	4756	3131	8072	10852	9798	5318	5011	4876	7329	7496	9202	6538.64	5068	8009	1.572	0.653	3.4697e-06	1.33706e-05
LIMLP_06225	7952	6681	6479	11472	16424	13661	8003	7039	10089	10416	11345	12830	9953.8	8377	11530	1.387	0.472	0.000245043	0.000717452
LIMLP_06230	5999	5328	4905	5521	8328	6983	6038	5614	7638	5013	5753	6558	6102.19	6430	5775	0.901	-0.151	0.231828	0.330626
LIMLP_06235	18393	16144	14442	16104	23233	21264	18511	17010	22489	14621	16049	19971	18108.5	19337	16880	0.871	-0.198	0.0848548	0.140748
LIMLP_06240	41147	37200	31785	58147	77134	57455	41411	39195	49496	52793	53282	53961	48356.4	43367	53345	1.236	0.306	0.0107944	0.0228778
LIMLP_06245	16452	16161	11388	10212	14206	14200	16558	17028	17734	9272	9813	13337	13956.7	17107	10807	0.624	-0.681	7.09958e-07	3.02625e-06
LIMLP_06250	25581	22963	19573	16783	24277	21971	25745	24194	30479	15238	16770	20635	22176.9	26806	17548	0.652	-0.616	5.48689e-08	2.63687e-07
LIMLP_06255	9355	8481	7227	7759	10496	9145	9415	8936	11254	7045	7250	8589	8748.11	9868	7628	0.774	-0.37	0.000590635	0.00162223
LIMLP_06260	11083	10374	8985	10421	13951	13345	11154	10930	13992	9462	9637	12534	11284.7	12025	10544	0.875	-0.193	0.0651755	0.11145
LIMLP_06265	573	619	208	482	583	334	577	652	324	438	403	314	451.13	518	385	0.765	-0.387	0.0816204	0.135975
LIMLP_06275	584	551	551	412	516	451	588	581	858	374	356	424	530.07	676	385	0.578	-0.791	3.66919e-05	0.0001213
LIMLP_06280	335	350	262	277	444	260	337	369	408	251	307	244	319.38	371	267	0.72	-0.474	0.0397421	0.0727874
LIMLP_06285	4	10	6	5	12	12	4	11	9	5	8	11	8	8	8	1.016	0.023	0.983489	0.988175
LIMLP_06290	2254	2102	2059	2129	2771	2261	2268	2215	3206	1933	1914	2124	2276.68	2563	1990	0.787	-0.345	0.0194628	0.0387492
LIMLP_06295	512	513	493	309	427	431	515	541	768	281	295	405	467.3	608	327	0.539	-0.892	1.23121e-06	5.0889e-06
LIMLP_06300	2421	2218	1823	1554	2064	1605	2437	2337	2839	1411	1426	1507	1992.73	2538	1448	0.573	-0.804	7.07636e-10	4.12158e-09
LIMLP_06305	595	556	197	535	685	529	599	586	307	486	473	497	491.19	497	485	1.013	0.019	0.944541	0.962968
LIMLP_06310	1082	774	505	828	1170	862	1089	816	786	752	808	810	843.4	897	790	0.889	-0.169	0.380237	0.49123
LIMLP_06315	2752	2440	1708	1794	2784	2494	2770	2571	2660	1629	1923	2342	2315.75	2667	1965	0.729	-0.456	0.00527654	0.0119608
LIMLP_06320	4528	4616	3684	1222	1747	1244	4557	4864	5737	1109	1207	1168	3107	5053	1161	0.231	-2.114	2.96252e-57	2.56864e-55
LIMLP_06325	6328	6213	4336	2294	3061	2388	6369	6546	6752	2083	2114	2243	4351.15	6556	2147	0.327	-1.611	1.52868e-47	9.11237e-46
LIMLP_06330	3318	3087	2010	2258	3160	2217	3339	3253	3130	2050	2183	2082	2672.83	3241	2105	0.65	-0.622	2.89388e-07	1.28523e-06
LIMLP_06335	221	182	162	199	288	215	222	192	252	181	199	202	208	222	194	0.878	-0.188	0.474874	0.58558
LIMLP_06340	79	109	74	86	123	53	80	115	115	78	85	50	87.07	103	71	0.684	-0.549	0.199334	0.291475
LIMLP_06345	325	427	61	282	368	205	327	450	95	256	254	193	262.46	291	234	0.943	-0.085	0.825599	0.877831
LIMLP_06350	50363	44940	33034	29257	38729	35828	50686	47350	51441	26563	26753	33649	39407.1	49826	28988	0.579	-0.789	4.81179e-11	3.17046e-10
LIMLP_06355	1554	1509	849	1452	1899	1472	1564	1590	1322	1318	1312	1382	1414.76	1492	1337	0.898	-0.155	0.309768	0.419214
LIMLP_06360	211	257	172	171	238	191	212	271	268	155	164	179	208.34	250	166	0.667	-0.585	0.0224613	0.0441505
LIMLP_06365	1897	2164	611	1474	1918	1072	1909	2280	951	1338	1325	1007	1468.44	1713	1223	0.753	-0.409	0.0447313	0.0808001
LIMLP_06370	9564	8854	6812	7520	10897	8955	9625	9329	10608	6828	7527	8410	8721.22	9854	7588	0.768	-0.38	0.000769653	0.00206777
LIMLP_06375	6434	5592	4184	4100	5427	4646	6475	5892	6515	3723	3749	4364	5119.56	6294	3945	0.626	-0.677	1.1448e-08	5.90989e-08
LIMLP_06380	3601	3524	2229	2874	3918	2833	3624	3713	3471	2609	2706	2661	3130.78	3603	2659	0.738	-0.438	0.000173457	0.00051926
LIMLP_06385	1182	1282	901	4249	5505	4898	1190	1351	1403	3858	3803	4600	2700.67	1315	4087	3.104	1.634	1.04157e-36	3.54784e-35
LIMLP_06390	3262	3171	2453	2679	3638	3454	3283	3341	3820	2432	2513	3244	3105.53	3481	2730	0.779	-0.36	0.00359804	0.00850994
LIMLP_06395	2571	2536	1608	2599	3394	2966	2588	2672	2504	2360	2344	2786	2542.22	2588	2497	0.962	-0.057	0.684898	0.769627
LIMLP_06400	1578	1634	641	1828	2421	1610	1588	1722	998	1660	1672	1512	1525.34	1436	1615	1.151	0.204	0.262535	0.365403
LIMLP_06405	1255	1251	783	1340	1964	1510	1263	1318	1219	1217	1357	1418	1298.65	1267	1331	1.048	0.068	0.64263	0.734242
LIMLP_06410	175	167	73	172	227	194	176	176	114	156	157	182	160.15	155	165	1.074	0.103	0.755932	0.827987
LIMLP_06415	824	802	529	367	408	444	829	845	824	333	282	417	588.35	833	344	0.408	-1.295	2.57967e-10	1.57716e-09
LIMLP_06420	7045	8324	3560	4412	5494	3402	7090	8770	5544	4006	3795	3195	5400.04	7135	3665	0.52	-0.943	2.4116e-11	1.63997e-10
LIMLP_06425	98798	95243	61185	57526	69587	29381	99432	100350	95279	52229	48069	27594	70492.1	98354	42631	0.418	-1.258	1.41586e-11	9.87481e-11
LIMLP_06430	73821	74535	41161	49335	60651	30979	74295	78531	64097	44793	41896	29095	55451.1	72308	38595	0.527	-0.925	6.48657e-13	5.02973e-12
LIMLP_06435	3855	3725	3077	5850	8596	7386	3880	3925	4792	5311	5938	6937	5130.36	4199	6062	1.442	0.528	3.00951e-06	1.17636e-05
LIMLP_06440	1203	1291	747	2852	4063	2734	1211	1360	1163	2589	2807	2568	1949.66	1245	2655	2.135	1.094	7.01376e-18	7.91296e-17
LIMLP_06445	2995	3053	2170	3755	4910	3669	3014	3217	3379	3409	3392	3446	3309.49	3203	3416	1.067	0.094	0.426785	0.539323
LIMLP_06450	0	0	0	0	0	0	0	0	0	0	0	0	0	0	0	NA	NA	NA	NA
LIMLP_06460	602	615	434	528	636	326	606	648	676	479	439	306	525.76	643	408	0.626	-0.676	0.00352048	0.00834719
LIMLP_06465	11689	11358	7536	9605	12828	7918	11764	11967	11735	8721	8861	7437	10080.8	11822	8340	0.703	-0.508	1.47372e-05	5.27063e-05
LIMLP_06470	2074	2077	1854	3044	3247	1474	2087	2188	2887	2764	2243	1384	2258.97	2387	2130	0.87	-0.201	0.452446	0.563158
LIMLP_06475	697	834	465	663	842	710	701	879	724	602	582	667	692.45	768	617	0.805	-0.313	0.0949563	0.154944
LIMLP_06480	1047	1063	443	6159	8590	6064	1054	1120	690	5592	5934	5695	3347.41	955	5740	6.125	2.615	3.04401e-50	2.00222e-48
LIMLP_06485	10674	9947	8910	31201	43569	36399	10743	10480	13875	28328	30096	34186	21284.6	11699	30870	2.652	1.407	1.40357e-36	4.69704e-35
LIMLP_06490	3326	3174	2189	12600	16327	10894	3347	3344	3409	11440	11278	10232	7174.99	3367	10983	3.259	1.705	1.04667e-49	6.65505e-48
LIMLP_06495	1982	2081	1324	7044	8846	6536	1995	2193	2062	6395	6111	6139	4148.94	2083	6215	2.985	1.578	1.36982e-39	5.4436e-38
LIMLP_06500	3235	3029	2548	11393	15250	10741	3256	3191	3968	10344	10534	10088	6896.85	3472	10322	2.988	1.579	3.71562e-32	9.70896e-31
LIMLP_06505	679	624	536	2871	3830	2575	683	657	835	2607	2646	2418	1641.04	725	2557	3.546	1.826	2.76596e-29	6.13497e-28
LIMLP_06510	14395	13560	7102	17910	23630	17882	14487	14287	11059	16261	16323	16795	14868.7	13278	16460	1.248	0.32	0.0215821	0.0425508
LIMLP_06515	1373	1357	598	1873	2680	1914	1382	1430	931	1701	1851	1798	1515.37	1248	1783	1.451	0.537	0.00358287	0.00848457
LIMLP_06520	2501	2127	2021	2912	3653	3056	2517	2241	3147	2644	2523	2870	2657.11	2635	2679	1.026	0.037	0.784054	0.849281
LIMLP_06525	2734	2445	1717	3337	4239	3371	2752	2576	2674	3030	2928	3166	2854.22	2667	3041	1.14	0.189	0.111161	0.177811
LIMLP_06530	3081	3090	2654	2884	4195	4124	3101	3256	4133	2618	2898	3873	3313.13	3497	3130	0.89	-0.168	0.155021	0.235526
LIMLP_06535	1243	1292	955	1955	2195	1137	1251	1361	1487	1775	1516	1068	1409.75	1366	1453	1.045	0.063	0.77106	0.839371
LIMLP_06540	174841	188444	144702	259263	248283	71441	175963	198548	225333	235392	171506	67097	178973	199948	157998	0.708	-0.499	0.123245	0.193569
LIMLP_06545	37163	35495	30174	54793	54919	15144	37402	37398	46988	49748	37936	14223	37282.5	40596	33969	0.752	-0.411	0.499771	0.608368
LIMLP_06550	4183	4090	2483	2371	3252	2234	4210	4309	3867	2153	2246	2098	3147.16	4129	2166	0.525	-0.93	1.3592e-15	1.29958e-14
LIMLP_06555	4516	4092	822	3832	4972	3447	4545	4311	1280	3479	3435	3237	3381.25	3379	3384	1.142	0.192	0.533092	0.639348
LIMLP_06560	229	236	106	334	473	255	230	249	165	303	327	239	252.28	215	290	1.356	0.44	0.0617902	0.106665
LIMLP_06565	2727	2874	1668	2655	3415	3138	2745	3028	2597	2411	2359	2947	2681.13	2790	2572	0.919	-0.123	0.437708	0.549837
LIMLP_06570	4337	3822	2230	2942	3799	2463	4365	4027	3473	2671	2624	2313	3245.49	3955	2536	0.643	-0.638	5.77899e-08	2.76276e-07
LIMLP_06575	1695	1670	1082	916	1242	885	1706	1760	1685	832	858	831	1278.52	1717	840	0.489	-1.031	3.37777e-14	2.89577e-13
LIMLP_06580	6322	3129	2944	2643	2633	2759	6363	3297	4584	2400	1819	2591	3508.92	4748	2270	0.49	-1.029	5.63653e-10	3.32355e-09
LIMLP_06585	159	207	175	408	411	293	160	218	273	370	284	275	263.36	217	310	1.447	0.533	0.0898461	0.147743
LIMLP_06590	6916	6557	5784	5479	7460	5474	6960	6909	9007	4975	5153	5141	6357.46	7625	5090	0.673	-0.572	2.24074e-05	7.72912e-05
LIMLP_06595	1	1	1	0	1	1	1	1	2	0	1	1	0.87	1	1	0.404	-1.306	0.665845	0.754483
LIMLP_06600	393597	352675	277956	1002935	1310877	1149410	396123	371585	432839	910592	905513	1079521	682695	400182	965209	2.408	1.268	1.05771e-35	3.39088e-34
LIMLP_06605	529	492	342	534	657	647	532	518	533	485	454	608	521.61	528	516	0.968	-0.047	0.808829	0.867008
LIMLP_06610	8564	7927	6088	11208	14801	12329	8619	8352	9480	10176	10224	11579	9738.47	8817	10660	1.209	0.273	0.00891534	0.0191725
LIMLP_06615	7677	7229	6474	11643	15655	13052	7726	7617	10081	10571	10814	12258	9844.62	8475	11214	1.332	0.413	0.000323355	0.000927518
LIMLP_06620	2051	1997	1586	2830	3758	3336	2064	2104	2470	2569	2596	3133	2489.42	2213	2766	1.249	0.321	0.00713716	0.0157298
LIMLP_06625	4835	4449	4051	3133	4593	4526	4866	4688	6308	2845	3173	4251	4354.99	5287	3423	0.644	-0.636	1.64262e-07	7.57749e-07
LIMLP_06630	1704	1773	1476	1880	2558	2222	1715	1868	2298	1707	1767	2087	1907.04	1960	1854	0.949	-0.075	0.554071	0.658498
LIMLP_06635	7270	6841	4225	5677	7084	4494	7317	7208	6579	5154	4893	4221	5895.36	7035	4756	0.675	-0.568	3.38528e-07	1.49305e-06
LIMLP_06640	569	664	187	629	807	519	573	700	291	571	557	487	529.91	521	538	1.092	0.127	0.624128	0.719133
LIMLP_06645	3968	3883	2162	4976	6276	4509	3993	4091	3367	4518	4335	4235	4089.89	3817	4363	1.146	0.197	0.108778	0.174364
LIMLP_06650	4505	4256	2650	5714	7991	8540	4534	4484	4127	5188	5520	8021	5312.22	4382	6243	1.398	0.483	0.00789117	0.017252
LIMLP_06655	2399	2025	1270	2018	2672	1846	2414	2134	1978	1832	1846	1734	1989.56	2175	1804	0.832	-0.266	0.044472	0.0804461
LIMLP_06660	10185	9775	7279	5705	7257	4829	10250	10299	11335	5180	5013	4535	7768.75	10628	4909	0.462	-1.115	3.64113e-18	4.15896e-17
LIMLP_06665	8731	8823	3376	5373	6931	4231	8787	9296	5257	4878	4788	3974	6163.34	7780	4547	0.6	-0.738	1.57753e-06	6.40922e-06
LIMLP_06670	1808	1418	1181	1115	1452	1283	1820	1494	1839	1012	1003	1205	1395.51	1718	1073	0.625	-0.677	3.37902e-06	1.3074e-05
LIMLP_06675	5334	5171	3056	6190	8153	5488	5368	5448	4759	5620	5632	5154	5330.26	5192	5469	1.054	0.076	0.485769	0.594931
LIMLP_06680	3687	3179	2837	4092	5461	3522	3711	3349	4418	3715	3772	3308	3712.22	3826	3598	0.946	-0.081	0.613698	0.710117
LIMLP_06685	27815	23616	23891	24879	36706	30580	27994	24882	37204	22588	25355	28721	27790.6	30027	25555	0.859	-0.219	0.0965041	0.157133
LIMLP_06690	8314	7840	6218	9643	12208	11589	8367	8260	9683	8755	8433	10884	9063.82	8770	9357	1.063	0.088	0.418835	0.531034
LIMLP_06695	2013	2042	1036	3036	4208	3519	2026	2151	1613	2756	2907	3305	2459.82	1930	2989	1.554	0.636	0.000250283	0.00073111
LIMLP_06700	322	349	109	643	903	574	324	368	170	584	624	539	434.7	287	582	2.113	1.079	2.91544e-05	9.85157e-05
LIMLP_06705	1578	1533	771	2997	4019	3014	1588	1615	1201	2721	2776	2831	2121.99	1468	2776	1.905	0.93	4.75463e-09	2.5476e-08
LIMLP_06710	2914	2781	2195	5452	7751	6459	2933	2930	3418	4950	5354	6066	4275.22	3094	5457	1.762	0.818	6.31292e-13	4.91506e-12
LIMLP_06715	5014	4704	4027	11566	16507	14232	5046	4956	6271	10501	11403	13367	8590.6	5424	11757	2.169	1.117	2.42177e-24	4.10625e-23
LIMLP_06720	10225	8499	8516	16113	21836	17759	10291	8955	13261	14629	15084	16679	13149.8	10836	15464	1.444	0.53	6.28672e-05	0.000200701
LIMLP_06725	17395	15341	14238	30905	43176	33284	17507	16164	22172	28060	29825	31260	24164.4	18614	29715	1.61	0.687	6.88049e-08	3.26075e-07
LIMLP_06730	4205	4017	3320	6789	9312	7486	4232	4232	5170	6164	6432	7031	5543.59	4545	6542	1.444	0.53	3.36075e-06	1.30165e-05
LIMLP_06735	36555	32300	28858	39839	55405	47617	36790	34032	44938	36171	38272	44722	39154.1	38587	39722	1.032	0.046	0.674916	0.760702
LIMLP_06740	24967	22503	21661	32600	43287	35348	25127	23710	33731	29598	29901	33199	29211	27523	30899	1.135	0.183	0.143675	0.221283
LIMLP_06745	4715	4658	3303	6268	8331	7007	4745	4908	5144	5691	5755	6581	5470.52	4932	6009	1.216	0.282	0.0114362	0.0240911
LIMLP_06750	3863	3728	2510	8697	11469	7982	3888	3928	3909	7896	7922	7497	5839.94	3908	7772	1.988	0.991	1.31478e-19	1.6554e-18
LIMLP_06755	1917	2120	1359	4386	5329	4284	1929	2234	2116	3982	3681	4024	2994.34	2093	3896	1.863	0.897	2.08962e-11	1.43638e-10
LIMLP_06760	1368	1366	760	3223	4125	2707	1377	1439	1183	2926	2849	2542	2052.93	1333	2772	2.082	1.058	8.52597e-17	8.9114e-16
LIMLP_06765	410	375	364	614	816	672	413	395	567	557	564	631	521.14	458	584	1.29	0.368	0.0559114	0.0980494
LIMLP_06770	5754	5627	5612	10951	12509	6914	5791	5929	8739	9943	8641	6494	7589.32	6820	8359	1.233	0.302	0.189306	0.27949
LIMLP_06775	8234	7249	5340	7042	9112	6519	8287	7638	8316	6394	6294	6123	7175.1	8080	6270	0.777	-0.365	0.00105674	0.00276695
LIMLP_06780	21471	19322	15028	17932	22672	16850	21609	20358	23402	16281	15661	15825	18856	21790	15922	0.732	-0.45	4.10252e-05	0.000134691
LIMLP_06785	22661	20283	19757	24355	36218	28435	22806	21371	30766	22113	25018	26706	24796.6	24981	24612	0.995	-0.007	0.95681	0.969439
LIMLP_06790	2236	2348	1587	3993	5011	3659	2250	2474	2471	3625	3461	3437	2953.15	2398	3508	1.464	0.55	1.36039e-05	4.89613e-05
LIMLP_06795	2987	2786	2666	5622	6700	4776	3006	2935	4152	5104	4628	4486	4051.87	3364	4739	1.426	0.512	0.00253885	0.006185
LIMLP_06800	665	672	286	1125	1384	1030	669	708	445	1021	956	967	794.58	607	981	1.642	0.716	0.000411282	0.00115882
LIMLP_06805	557	547	301	1239	1635	1168	561	576	469	1125	1129	1097	826.16	535	1117	2.092	1.065	1.14253e-10	7.22843e-10
LIMLP_06810	422	383	138	421	624	382	425	404	215	382	431	359	369.2	348	391	1.163	0.218	0.40105	0.513425
LIMLP_06815	71	124	107	190	205	92	71	131	167	173	142	86	128.21	123	134	1.107	0.146	0.760343	0.831141
LIMLP_06820	3463	3150	2064	3407	4524	3784	3485	3319	3214	3093	3125	3554	3298.42	3339	3257	0.974	-0.038	0.771158	0.839371
LIMLP_06825	906	874	616	2394	3192	2696	912	921	959	2174	2205	2532	1617.08	931	2304	2.469	1.304	3.15077e-22	4.7138e-21
LIMLP_06830	926	860	549	2207	2842	2254	932	906	855	2004	1963	2117	1462.81	898	2028	2.258	1.175	6.68358e-17	7.06311e-16
LIMLP_06835	1102	974	579	1939	2850	2129	1109	1026	902	1760	1969	2000	1460.94	1012	1910	1.888	0.917	1.48415e-08	7.53933e-08
LIMLP_06840	7275	6592	4994	8442	11457	8883	7322	6945	7777	7665	7914	8343	7660.94	7348	7974	1.086	0.119	0.275243	0.378669
LIMLP_06845	1354	1089	1120	1444	1953	1502	1363	1147	1744	1311	1349	1411	1387.49	1418	1357	0.971	-0.042	0.800929	0.861688
LIMLP_06850	14424	13352	9040	11531	15720	13369	14517	14068	14077	10469	10859	12556	12757.7	14221	11295	0.792	-0.337	0.00544554	0.012271
LIMLP_06855	17041	16281	11505	22202	30559	26197	17150	17154	17916	20158	21109	24604	19681.9	17407	21957	1.257	0.33	0.00329167	0.00784857
LIMLP_06860	14023	12192	11809	21852	29869	25152	14113	12846	18389	19840	20633	23623	18240.5	15116	21365	1.426	0.512	2.41375e-05	8.28099e-05
LIMLP_06865	6763	7027	4255	38029	51770	34194	6806	7404	6626	34528	35761	32115	20540	6945	34135	4.915	2.297	9.3506e-111	2.37817e-108
LIMLP_06870	4327	4343	5534	13134	12424	8710	4355	4576	8618	11925	8582	8180	7705.92	5850	9562	1.7	0.765	0.0031149	0.0074691
LIMLP_06875	8491	7803	6478	11582	15163	10809	8545	8221	10088	10516	10474	10152	9666.01	8951	10381	1.164	0.22	0.0857246	0.141944
LIMLP_06880	2461	2448	1656	3735	4933	3662	2477	2579	2579	3391	3408	3439	2978.8	2545	3413	1.341	0.424	0.000272319	0.000791238
LIMLP_06885	343	326	175	299	378	284	345	343	273	271	261	267	293.42	320	266	0.835	-0.261	0.258569	0.360805
LIMLP_06890	1492	1406	1182	1099	1563	1273	1502	1481	1841	998	1080	1196	1349.45	1608	1091	0.68	-0.556	6.12317e-05	0.000195644
LIMLP_06895	6706	6398	5908	6394	7340	5836	6749	6741	9200	5805	5070	5481	6507.8	7563	5452	0.728	-0.458	0.0019403	0.00482232
LIMLP_06900	1418	1350	1055	1104	1500	1196	1427	1422	1643	1002	1036	1123	1275.69	1497	1054	0.705	-0.505	0.000225346	0.000663857
LIMLP_06905	1190	619	707	727	666	603	1198	652	1101	660	460	566	772.87	984	562	0.584	-0.775	1.84568e-05	6.45988e-05
LIMLP_06910	8564	8977	4460	12286	15647	7644	8619	9458	6945	11155	10808	7179	9027.49	8341	9714	1.152	0.204	0.0985593	0.160138
LIMLP_06915	16719	18354	12710	14976	18557	11307	16826	19338	19792	13597	12819	10619	15498.6	18652	12345	0.66	-0.599	6.77558e-05	0.000215407
LIMLP_06920	49594	47187	36427	38770	47602	35869	49912	49717	56725	35200	32882	33688	43020.8	52118	33923	0.652	-0.617	4.30433e-08	2.09761e-07
LIMLP_06930	153	114	113	151	178	112	154	120	176	137	123	105	135.88	150	122	0.819	-0.288	0.391674	0.503279
LIMLP_06935	60363	58335	32435	25067	30372	20554	60750	61463	50508	22759	20980	19304	39294.2	57574	21014	0.366	-1.452	2.57413e-42	1.15533e-40
LIMLP_06940	1921	1719	1109	1781	2315	1970	1933	1811	1727	1617	1599	1850	1756.3	1824	1689	0.924	-0.113	0.43987	0.551645
LIMLP_06945	7221	5811	7312	5705	8043	7472	7267	6123	11386	5180	5556	7018	7088.26	8259	5918	0.736	-0.443	0.00327362	0.00781532
LIMLP_06950	9163	8026	6806	8538	11646	10849	9222	8456	10598	7752	8045	10189	9043.75	9425	8662	0.916	-0.126	0.266787	0.370376
LIMLP_06955	1864	1878	899	8662	11498	6668	1876	1979	1400	7864	7942	6263	4554.01	1752	7356	4.22	2.077	3.91157e-71	4.81376e-69
LIMLP_06960	2664	2309	1801	5559	7381	6648	2681	2433	2805	5047	5099	6244	4051.33	2640	5463	2.063	1.045	1.8441e-17	2.01582e-16
LIMLP_06965	592	465	478	906	1314	1050	596	490	744	823	908	986	757.75	610	906	1.502	0.587	0.00165144	0.0041531
LIMLP_06970	161	102	134	186	246	182	162	107	209	169	170	171	164.65	159	170	1.104	0.143	0.664334	0.753623
LIMLP_06975	583	550	374	583	861	668	587	579	582	529	595	627	583.35	583	584	0.999	-0.002	0.992474	0.993516
LIMLP_06980	149	186	66	297	341	151	150	196	103	270	236	142	182.62	150	216	1.44	0.526	0.0713052	0.120634
LIMLP_06985	7614	6790	4447	8369	12023	8837	7663	7154	6925	7598	8305	8300	7657.52	7247	8068	1.113	0.155	0.203329	0.296749
LIMLP_06990	19412	18109	12834	9692	12402	8079	19537	19080	19985	8800	8567	7588	13926	19534	8318	0.425	-1.234	1.2639e-25	2.31816e-24
LIMLP_06995	5499	5286	3487	8373	10036	7450	5534	5569	5430	7602	6933	6997	6344.23	5511	7177	1.301	0.38	0.000634592	0.00173298
LIMLP_07000	3423	3150	2098	6195	7150	4458	3445	3319	3267	5625	4939	4187	4130.24	3344	4917	1.461	0.547	3.47264e-05	0.000115402
LIMLP_07005	1764	1788	1296	1532	1966	1844	1775	1884	2018	1391	1358	1732	1693.04	1892	1494	0.785	-0.349	0.0111979	0.0236675
LIMLP_07010	1799	1688	1239	1999	2599	1933	1811	1779	1929	1815	1795	1815	1824.03	1840	1808	0.984	-0.023	0.855293	0.900406
LIMLP_07020	13038	13263	7144	7060	9599	7430	13122	13974	11125	6410	6631	6978	9706.58	12740	6673	0.526	-0.928	8.00681e-12	5.73871e-11
LIMLP_07025	857	900	623	678	861	454	863	948	970	616	595	426	736.27	927	546	0.583	-0.779	0.000163332	0.000491025
LIMLP_07030	3275	3600	1617	2078	2786	2061	3296	3793	2518	1887	1924	1936	2558.98	3202	1916	0.606	-0.723	1.24152e-05	4.498e-05
LIMLP_07035	28369	27627	21957	15145	17367	9828	28551	29108	34192	13751	11997	9230	21138.1	30617	11659	0.377	-1.406	7.01615e-15	6.28324e-14
LIMLP_07040	25103	24347	20639	11643	13249	7035	25264	25652	32139	10571	9152	6607	18231	27685	8777	0.314	-1.673	2.85711e-16	2.86086e-15
LIMLP_07045	19054	17512	6328	6604	8290	5260	19176	18451	9854	5996	5726	4940	10690.7	15827	5554	0.365	-1.455	6.83027e-17	7.1982e-16
LIMLP_07050	14822	13682	11791	5235	7695	7188	14917	14416	18361	4753	5315	6751	10752.2	15898	5606	0.351	-1.511	3.07248e-39	1.18399e-37
LIMLP_07055	828	817	483	625	768	564	833	861	752	567	531	530	678.99	815	543	0.666	-0.587	0.000423475	0.00118878
LIMLP_07060	1	3	0	1	2	2	1	3	0	1	1	2	1.39	1	1	1.378	0.462	0.858993	0.901624
LIMLP_07065	2786	2851	2009	1707	2339	2117	2804	3004	3128	1550	1616	1988	2348.34	2979	1718	0.574	-0.802	1.04693e-09	5.95234e-09
LIMLP_07070	12280	12388	8758	18859	27656	21923	12359	13052	13638	17123	19104	20590	15977.6	13016	18939	1.452	0.538	3.16241e-07	1.40123e-06
LIMLP_07075	4826	4120	3795	2809	3943	3289	4857	4341	5910	2550	2724	3089	3911.77	5036	2788	0.556	-0.846	3.65112e-11	2.43941e-10
LIMLP_07080	4053	3674	3301	2509	3374	2795	4079	3871	5140	2278	2331	2625	3387.35	4363	2411	0.556	-0.847	8.88163e-12	6.31934e-11
LIMLP_07085	1505	1541	822	1114	1686	1309	1515	1624	1280	1011	1165	1229	1303.97	1473	1135	0.771	-0.375	0.0287143	0.0547726
LIMLP_07090	7547	6986	4731	7544	10316	7347	7595	7361	7367	6849	7126	6900	7199.81	7441	6958	0.935	-0.097	0.370238	0.480923
LIMLP_07095	14130	13576	7669	22237	31049	19368	14221	14304	11942	20190	21448	18190	16715.8	13489	19943	1.48	0.566	5.50283e-08	2.64067e-07
LIMLP_07100	4006	3697	2096	5191	7056	5293	4032	3895	3264	4713	4874	4971	4291.53	3730	4853	1.305	0.384	0.00470508	0.0107807
LIMLP_07105	5001	4392	3265	8791	12285	10820	5033	4627	5084	7982	8486	10162	6895.78	4915	8877	1.798	0.846	2.32505e-11	1.58394e-10
LIMLP_07110	999	1001	708	3119	4496	3662	1005	1055	1103	2832	3106	3439	2089.91	1054	3126	2.957	1.564	2.02091e-34	6.26811e-33
LIMLP_07115	2012	2008	1197	2194	3266	2643	2025	2116	1864	1992	2256	2482	2122.48	2002	2243	1.117	0.16	0.288972	0.394711
LIMLP_07120	6808	6426	4385	8747	11372	10197	6852	6771	6828	7942	7855	9577	7637.45	6817	8458	1.235	0.305	0.0138682	0.02846
LIMLP_07125	3217	2943	2198	4203	5635	5681	3238	3101	3423	3816	3892	5336	3800.88	3254	4348	1.321	0.402	0.00413609	0.00962146
LIMLP_07130	57209	53888	30172	24359	36842	28983	57576	56777	46984	22116	25449	27221	39354	53779	24929	0.464	-1.109	1.3792e-13	1.12911e-12
LIMLP_07140	1416	1417	882	868	1008	738	1425	1493	1373	788	696	693	1078.17	1430	726	0.507	-0.981	7.10457e-11	4.62524e-10
LIMLP_07145	396	287	322	256	281	254	399	302	501	232	194	239	311.24	401	222	0.563	-0.83	0.000305073	0.000879044
LIMLP_07150	44	48	59	29	38	28	44	51	92	26	26	26	44.27	62	26	0.446	-1.166	0.032984	0.0618349
LIMLP_07155	13187	12857	5866	6445	7927	4637	13272	13546	9135	5852	5476	4355	8605.84	11984	5228	0.44	-1.186	1.73536e-24	2.96879e-23
LIMLP_07160	1301	1266	1011	723	966	721	1309	1334	1574	656	667	677	1036.41	1406	667	0.476	-1.07	1.98771e-12	1.50459e-11
LIMLP_07165	10150	9719	7464	8153	10012	7403	10215	10240	11623	7402	6916	6953	8891.59	10693	7090	0.664	-0.591	7.81096e-07	3.31098e-06
LIMLP_07170	1619	1366	809	688	912	784	1629	1439	1260	625	630	736	1053.23	1443	664	0.461	-1.118	1.32115e-09	7.46696e-09
LIMLP_07175	5932	5237	3217	6245	8199	6844	5970	5518	5010	5670	5664	6428	5709.82	5499	5921	1.077	0.107	0.442182	0.55309
LIMLP_07180	2291	1953	659	2593	3399	2476	2306	2058	1026	2354	2348	2325	2069.54	1797	2342	1.376	0.46	0.0526947	0.0933288
LIMLP_07185	106	72	39	71	96	63	107	76	61	64	66	59	72.2	81	63	0.798	-0.325	0.443281	0.554101
LIMLP_07190	879	736	635	914	1171	818	885	775	989	830	809	768	842.66	883	802	0.913	-0.131	0.449911	0.560552
LIMLP_07195	709	644	459	648	959	771	714	679	715	588	662	724	680.29	703	658	0.934	-0.098	0.570185	0.671583
LIMLP_07200	4584	4848	3759	23689	27650	17262	4613	5108	5854	21508	19100	16212	12065.8	5192	18940	3.642	1.865	4.15185e-28	8.60833e-27
LIMLP_07205	1283	1293	652	1711	2678	1900	1291	1362	1015	1553	1850	1784	1476.11	1223	1729	1.419	0.505	0.00276732	0.00669456
LIMLP_07210	1164	1069	936	1645	2552	2177	1171	1126	1458	1494	1763	2045	1509.39	1252	1767	1.41	0.495	0.000581664	0.00159989
LIMLP_07215	257	299	205	597	726	472	259	315	319	542	501	443	396.62	298	495	1.669	0.739	0.00109449	0.00285406
LIMLP_07220	10004	9044	8529	11229	14507	11568	10068	9529	13282	10195	10021	10865	10659.9	10960	10360	0.955	-0.066	0.609982	0.707348
LIMLP_07225	3060	3366	3310	2246	2674	1560	3080	3546	5154	2039	1847	1465	2855.33	3927	1784	0.462	-1.114	2.14448e-06	8.55773e-06
LIMLP_07230	3442	3614	2650	8414	11380	9548	3464	3808	4127	7639	7861	8967	5977.7	3800	8156	2.147	1.102	9.40925e-24	1.55395e-22
LIMLP_07235	1744	1727	1873	7051	7542	4796	1755	1820	2917	6402	5210	4504	3767.9	2164	5372	2.531	1.34	1.11635e-08	5.78652e-08
LIMLP_07240	967	1086	863	1467	1600	854	973	1144	1344	1332	1105	802	1116.76	1154	1080	0.926	-0.112	0.649541	0.740364
LIMLP_07245	15083	13962	14237	11742	15111	13330	15180	14711	22170	10661	10438	12519	14279.9	17354	11206	0.655	-0.61	1.5302e-06	6.23687e-06
LIMLP_07250	27278	25143	18087	25226	32579	23551	27453	26491	28165	22903	22505	22119	24939.4	27370	22509	0.823	-0.282	0.0065416	0.0145348
LIMLP_07255	792	800	560	3259	4330	2494	797	843	872	2959	2991	2342	1800.72	837	2764	3.287	1.717	8.02002e-27	1.52982e-25
LIMLP_07260	879	825	390	901	1187	725	885	869	607	818	820	681	780.02	787	773	0.991	-0.013	0.936276	0.956842
LIMLP_07265	169	170	141	460	723	351	170	179	220	418	499	330	302.58	190	416	2.182	1.126	4.73985e-05	0.000154816
LIMLP_07270	2847	2690	1873	3481	4692	3812	2865	2834	2917	3160	3241	3580	3099.66	2872	3327	1.157	0.21	0.0795584	0.133121
LIMLP_07275	279	248	52	452	518	226	281	261	81	410	358	212	267.25	208	327	1.707	0.771	0.0104612	0.0222585
LIMLP_07280	1319	1489	980	2235	2705	1699	1327	1569	1526	2029	1869	1596	1652.64	1474	1831	1.24	0.31	0.0622445	0.107308
LIMLP_07285	1367	1362	1347	2119	2677	1682	1376	1435	2098	1924	1849	1580	1710.2	1636	1784	1.109	0.149	0.480132	0.590111
LIMLP_07290	290	348	176	528	627	228	292	367	274	479	433	214	343.2	311	375	1.155	0.208	0.457606	0.568839
LIMLP_07295	29764	29129	23119	47774	60195	45697	29955	30691	36001	43375	41581	42918	37420.3	32216	42625	1.327	0.409	0.00043347	0.00121505
LIMLP_07300	20796	16890	18309	35249	42875	38025	20929	17796	28511	32004	29617	35713	27428.2	22412	32445	1.472	0.558	1.95348e-05	6.79976e-05
LIMLP_07305	20190	18966	17331	25136	34361	27622	20320	19983	26988	22822	23736	25942	23298.4	22430	24167	1.086	0.12	0.318359	0.427956
LIMLP_07310	5268	4495	3301	6179	8334	6728	5302	4736	5140	5610	5757	6319	5477.35	5059	5895	1.165	0.22	0.0650016	0.111252
LIMLP_07315	138	242	58	564	700	113	139	255	90	512	484	106	264.32	161	367	2.046	1.033	0.00411308	0.00957377
LIMLP_07320	1163	1066	861	1034	1386	966	1170	1123	1341	939	957	907	1072.98	1211	934	0.774	-0.37	0.0187921	0.037535
LIMLP_07325	3299	3223	2208	3122	3914	2647	3320	3396	3438	2835	2704	2486	3029.77	3385	2675	0.789	-0.341	0.00666502	0.0147746
LIMLP_07330	950	1034	481	1733	1905	1017	956	1089	749	1573	1316	955	1106.51	931	1281	1.364	0.448	0.00802957	0.0175045
LIMLP_07335	785	819	603	1497	1610	1072	790	863	939	1359	1112	1007	1011.68	864	1159	1.336	0.418	0.0300162	0.056858
LIMLP_07340	9	19	22	17	36	10	9	20	34	15	25	9	18.84	21	16	0.852	-0.232	0.794142	0.856802
LIMLP_07345	275	239	176	209	362	217	277	252	274	190	250	204	241.05	268	215	0.798	-0.325	0.210225	0.304598
LIMLP_07350	7232	6680	5817	4998	6560	5408	7278	7038	9058	4538	4531	5079	6253.9	7791	4716	0.608	-0.717	5.6729e-10	3.33983e-09
LIMLP_07355	41	7	10	27	6	11	41	7	16	25	4	10	17.2	21	13	0.606	-0.722	0.373986	0.484796
LIMLP_07360	347	402	129	278	364	224	349	424	201	252	251	210	281.31	325	238	0.761	-0.394	0.143162	0.220761
LIMLP_07365	9240	8590	6802	13781	17743	13147	9299	9051	10592	12512	12256	12348	11009.7	9647	12372	1.286	0.362	0.00168548	0.00423591
LIMLP_07370	2338	2066	1730	2096	2749	1994	2353	2177	2694	1903	1899	1873	2149.74	2408	1892	0.789	-0.342	0.0139977	0.0287104
LIMLP_07375	539	542	153	575	862	439	542	571	238	522	595	412	480.26	450	510	1.192	0.254	0.29907	0.406901
LIMLP_07380	571	194	242	402	128	209	575	204	377	365	88	196	300.94	385	216	0.526	-0.926	0.000141031	0.000427688
LIMLP_07385	8191	7423	5809	6129	9085	7872	8244	7821	9046	5565	6276	7393	7390.69	8370	6411	0.762	-0.392	0.0014303	0.00363531
LIMLP_07390	18162	16319	10734	18283	25739	18130	18279	17194	16715	16600	17780	17028	17265.8	17396	17136	0.985	-0.021	0.846908	0.89401
LIMLP_07395	3420	3408	1571	3812	5669	4601	3442	3591	2446	3461	3916	4321	3529.55	3160	3899	1.245	0.316	0.0976783	0.158774
LIMLP_07400	5889	5327	4802	7443	10002	9291	5927	5613	7478	6758	6909	8726	6901.67	6339	7464	1.179	0.237	0.0292412	0.0556384
LIMLP_07405	8586	7314	5546	16985	23156	19388	8641	7706	8636	15421	15995	18209	12434.9	8328	16542	1.984	0.988	2.81385e-17	3.0154e-16
LIMLP_07410	138	187	80	223	287	106	139	197	125	202	198	100	160.13	154	167	1.06	0.084	0.795124	0.857619
LIMLP_07415	4	11	9	10	16	4	4	12	14	9	11	4	8.92	10	8	0.844	-0.245	0.832972	0.883701
LIMLP_07420	1182	1241	688	1100	1450	1198	1190	1308	1071	999	1002	1125	1115.66	1190	1042	0.876	-0.19	0.25454	0.356487
LIMLP_07425	1175	1085	551	947	1261	891	1183	1143	858	860	871	837	958.57	1061	856	0.813	-0.298	0.0800961	0.13388
LIMLP_07430	1170	1247	830	946	1267	941	1178	1314	1292	859	875	884	1066.96	1261	873	0.693	-0.53	0.000243388	0.000713153
LIMLP_07435	7947	7526	6171	7410	8377	4648	7998	7930	9610	6728	5787	4365	7069.47	8513	5627	0.654	-0.613	0.0013871	0.00353493
LIMLP_07440	2654	3034	1505	2496	3107	2036	2671	3197	2344	2266	2146	1912	2422.66	2737	2108	0.774	-0.369	0.00838818	0.0181927
LIMLP_07445	395	458	110	328	453	154	398	483	171	298	313	145	301.12	351	252	0.739	-0.437	0.0577425	0.100588
LIMLP_07450	1196	1300	777	780	903	774	1204	1370	1210	708	624	727	973.7	1261	686	0.544	-0.879	2.19006e-07	9.93469e-07
LIMLP_07455	1642	1642	1086	1321	1607	806	1653	1730	1691	1199	1110	757	1356.69	1691	1022	0.594	-0.751	6.60264e-05	0.000210084
LIMLP_07460	13221	13011	8896	5886	7674	6262	13306	13709	13853	5344	5301	5881	9565.63	13623	5509	0.404	-1.308	1.06043e-33	3.08819e-32
LIMLP_07465	7407	6663	5922	5346	7372	5478	7455	7020	9222	4854	5092	5145	6464.62	7899	5030	0.641	-0.641	1.03857e-06	4.33019e-06
LIMLP_07470	46	49	26	28	37	32	46	52	40	25	26	30	36.57	46	27	0.585	-0.775	0.16774	0.251643
LIMLP_07475	37621	35960	29231	123548	162581	153513	37862	37888	45519	112173	112306	144179	81654.5	40423	122886	3.03	1.599	1.1341e-55	9.20554e-54
LIMLP_07480	82290	72406	60642	49128	67940	53735	82818	76288	94433	44605	46931	50468	65923.8	84513	47335	0.562	-0.833	4.48071e-14	3.82414e-13
LIMLP_07485	2176	2073	1293	2825	4149	3661	2190	2184	2013	2565	2866	3438	2542.82	2129	2956	1.379	0.463	0.00361131	0.00853603
LIMLP_07490	1238	1144	469	1819	2662	1744	1246	1205	730	1652	1839	1638	1384.99	1060	1710	1.65	0.723	0.000199892	0.000592073
LIMLP_07495	3575	3156	2859	4711	6510	5943	3598	3325	4452	4277	4497	5582	4288.51	3792	4785	1.263	0.337	0.00414102	0.00962705
LIMLP_07500	2020	2153	1143	1506	2091	1825	2033	2268	1780	1367	1444	1714	1767.85	2027	1508	0.744	-0.427	0.0144069	0.0294074
LIMLP_07505	3651	3274	2937	3163	4236	3394	3674	3450	4574	2872	2926	3188	3447.17	3899	2995	0.773	-0.371	0.00368268	0.00868321
LIMLP_07510	2978	3050	1565	3271	4252	3838	2997	3214	2437	2970	2937	3605	3026.55	2883	3171	1.101	0.139	0.43294	0.545825
LIMLP_07515	14186	14099	10377	13864	17701	13043	14277	14855	16159	12588	12227	12250	13726	15097	12355	0.819	-0.287	0.0104749	0.0222753
LIMLP_07520	10142	9608	7053	8758	11798	9262	10207	10123	10983	7952	8150	8699	9352.25	10438	8267	0.792	-0.336	0.00126959	0.00326605
LIMLP_07525	2462	2553	1682	2673	3459	2462	2478	2690	2619	2427	2389	2312	2485.92	2596	2376	0.916	-0.127	0.306476	0.415496
LIMLP_07530	12861	10824	10167	11972	16909	12782	12944	11404	15832	10870	11680	12005	12455.8	13393	11518	0.867	-0.206	0.12636	0.197729
LIMLP_07535	16390	15012	12227	14683	20603	17935	16495	15817	19040	13331	14232	16844	15960	17117	14802	0.863	-0.212	0.0491068	0.0875841
LIMLP_07540	9588	8998	5681	11902	15361	11368	9650	9480	8847	10806	10611	10677	10011.7	9326	10698	1.148	0.199	0.0633251	0.108724
LIMLP_07545	9858	8710	7695	10062	14058	12272	9921	9177	11983	9136	9711	11526	10242.2	10360	10124	0.979	-0.031	0.781628	0.847856
LIMLP_07550	816	798	595	1121	1488	1361	821	841	927	1018	1028	1278	985.41	863	1108	1.278	0.354	0.0183943	0.0368369
LIMLP_07555	1168	1173	954	2567	3332	2238	1175	1236	1486	2331	2302	2102	1771.87	1299	2245	1.736	0.796	7.66016e-07	3.25067e-06
LIMLP_07560	2672	2469	1720	4618	5615	3721	2689	2601	2678	4193	3879	3495	3255.86	2656	3856	1.448	0.534	2.62908e-05	8.97132e-05
LIMLP_07565	2799	3024	1710	4780	6208	4580	2817	3186	2663	4340	4288	4302	3599.28	2889	4310	1.496	0.581	4.36726e-06	1.66945e-05
LIMLP_07570	3118	3090	2061	4998	6631	4827	3138	3256	3209	4538	4580	4533	3875.82	3201	4550	1.422	0.508	6.19401e-06	2.32352e-05
LIMLP_07575	1648	1554	1023	1761	2254	1821	1659	1637	1593	1599	1557	1710	1625.84	1630	1622	0.994	-0.008	0.951099	0.966811
LIMLP_07580	7339	7022	3860	7109	9047	7297	7386	7399	6011	6454	6249	6853	6725.44	6932	6519	0.944	-0.084	0.552986	0.657414
LIMLP_07585	6210	6102	4359	6473	8673	6602	6250	6429	6788	5877	5991	6201	6255.93	6489	6023	0.929	-0.107	0.317811	0.427654
LIMLP_07590	11022	9249	7384	7993	10447	9926	11093	9745	11499	7257	7216	9322	9355.36	10779	7932	0.732	-0.449	0.000235895	0.000692262
LIMLP_07595	3924	3215	2966	3302	4632	4090	3949	3387	4619	2998	3200	3841	3665.7	3985	3346	0.842	-0.249	0.0558223	0.0979587
LIMLP_07600	1603	1448	978	1310	1793	1767	1613	1526	1523	1189	1239	1660	1458.23	1554	1363	0.867	-0.206	0.230536	0.329152
LIMLP_07605	11575	10076	10157	6906	9681	9118	11649	10616	15817	6270	6687	8564	9933.88	12694	7174	0.568	-0.815	3.23245e-12	2.39918e-11
LIMLP_07610	17271	16645	10628	9478	13230	13620	17382	17537	16550	8605	9139	12792	13667.6	17156	10179	0.584	-0.776	2.06213e-06	8.26771e-06
LIMLP_07615	2570	1992	1978	1797	2294	2160	2586	2099	3080	1632	1585	2029	2168.39	2588	1749	0.679	-0.558	3.05801e-05	0.00010299
LIMLP_07620	11229	10631	7155	8244	11269	7864	11301	11201	11142	7485	7784	7386	9383.18	11215	7552	0.673	-0.571	6.08499e-08	2.89816e-07
LIMLP_07625	7558	7723	4898	5797	7394	6300	7607	8137	7627	5263	5108	5917	6609.77	7790	5429	0.696	-0.523	2.3303e-05	8.01633e-05
LIMLP_07630	11369	11887	6215	11180	13603	8585	11442	12524	9678	10151	9397	8063	10209.1	11215	9204	0.822	-0.284	0.014263	0.0291447
LIMLP_07635	652	797	199	374	514	272	656	840	310	340	355	255	459.31	602	317	0.561	-0.834	0.00105458	0.0027651
LIMLP_07640	4283	3734	3276	7909	11747	10090	4310	3934	5101	7181	8114	9476	6352.98	4448	8257	1.855	0.891	7.64262e-13	5.90215e-12
LIMLP_07645	987	943	797	631	873	745	993	994	1241	573	603	700	850.61	1076	625	0.582	-0.78	3.19259e-07	1.41296e-06
LIMLP_07650	7025	5997	3559	4223	5971	4761	7070	6319	5542	3834	4125	4472	5226.84	6310	4144	0.658	-0.603	8.46844e-05	0.000265029
LIMLP_07655	10080	9303	7122	12813	16810	15013	10145	9802	11091	11633	11612	14100	11397	10346	12448	1.2	0.263	0.01509	0.0307359
LIMLP_07660	6118	5266	5068	10583	14691	13415	6157	5548	7892	9609	10148	12599	8658.93	6532	10785	1.658	0.729	4.40464e-10	2.61333e-09
LIMLP_07665	16686	15463	11557	38211	50881	37089	16793	16292	17997	34693	35147	34834	25959.3	17027	34891	2.051	1.036	1.42445e-22	2.20905e-21
LIMLP_07670	8810	8309	6990	22331	30933	28135	8867	8755	10885	20275	21368	26424	16095.5	9502	22689	2.384	1.253	2.61325e-33	7.4959e-32
LIMLP_07675	3941	3899	2509	11564	16900	14482	3966	4108	3907	10499	11674	13601	7959.35	3994	11925	2.969	1.57	5.17431e-32	1.33378e-30
LIMLP_07680	7334	6147	5986	16877	24188	20227	7381	6477	9322	15323	16708	18997	12368	7727	17009	2.218	1.149	2.73781e-19	3.36928e-18
LIMLP_07685	931	933	704	2306	3151	2759	937	983	1096	2094	2177	2591	1646.3	1005	2287	2.269	1.182	1.8661e-19	2.32432e-18
LIMLP_07690	1025	904	809	3195	4376	3975	1032	952	1260	2901	3023	3733	2150.13	1081	3219	2.979	1.575	1.97566e-34	6.17798e-33
LIMLP_07695	974	812	595	2079	2995	2453	980	856	927	1888	2069	2304	1503.77	921	2087	2.261	1.177	2.18834e-14	1.88454e-13
LIMLP_07700	4794	4309	4074	7101	9888	8921	4825	4540	6344	6447	6830	8379	6227.5	5236	7219	1.385	0.47	4.93673e-05	0.000160971
LIMLP_07705	6220	6213	2943	10847	14980	9677	6260	6546	4583	9848	10348	9089	7778.93	5796	9762	1.701	0.767	4.00379e-09	2.16267e-08
LIMLP_07710	1510	1534	1155	2589	3490	2607	1520	1616	1799	2351	2411	2448	2024.07	1645	2403	1.465	0.551	2.33793e-05	8.03532e-05
LIMLP_07715	1720	1871	1079	3600	5029	3938	1731	1971	1680	3269	3474	3699	2637.26	1794	3481	1.941	0.957	1.79065e-12	1.35812e-11
LIMLP_07725	98	88	52	162	266	135	99	93	81	147	184	127	121.66	91	153	1.669	0.739	0.0259464	0.0500939
LIMLP_07730	3	6	2	16	16	6	3	6	3	15	11	6	7.28	4	11	2.481	1.311	0.282335	0.386337
LIMLP_07735	140205	122869	92363	88031	119388	95534	141105	129457	143830	79926	82470	89725	111085	138131	84040	0.608	-0.717	1.39624e-11	9.75578e-11
LIMLP_07740	28469	5026	6742	12874	4461	4730	28652	5295	10499	11689	3082	4442	10609.8	14815	6404	0.465	-1.106	9.97451e-14	8.29036e-13
LIMLP_07745	618	807	178	402	463	96	622	850	277	365	320	90	420.73	583	258	0.419	-1.254	6.56374e-07	2.80725e-06
LIMLP_07750	819	892	1602	2299	1993	1256	824	940	2495	2087	1377	1180	1483.74	1420	1548	1.219	0.286	0.44372	0.554468
LIMLP_07755	7604	7034	5294	6055	7657	6617	7653	7411	8244	5498	5289	6215	6718.21	7769	5667	0.728	-0.457	2.23092e-05	7.70223e-05
LIMLP_07760	5541	5299	1972	4307	5201	3320	5577	5583	3071	3910	3593	3118	4141.96	4744	3540	0.77	-0.377	0.0256895	0.0496733
LIMLP_07765	1247	1396	497	1286	1775	792	1255	1471	774	1168	1226	744	1106.22	1167	1046	0.906	-0.143	0.332537	0.442493
LIMLP_07770	4354	4145	1672	3704	5178	2881	4382	4367	2604	3363	3577	2706	3499.74	3784	3215	0.867	-0.206	0.153781	0.234015
LIMLP_07775	15235	13836	11904	12367	16272	12824	15333	14578	18537	11228	11240	12044	13826.8	16149	11504	0.716	-0.482	2.89526e-05	9.80071e-05
LIMLP_07780	1844	1564	1488	1498	2197	1566	1856	1648	2317	1360	1518	1471	1694.89	1940	1450	0.754	-0.407	0.013194	0.027282
LIMLP_07785	12254	12300	11220	9149	10919	8175	12333	12960	17472	8307	7543	7678	11048.5	14255	7843	0.557	-0.845	5.38438e-08	2.59361e-07
LIMLP_07790	2135	1939	1374	1479	1992	1573	2149	2043	2140	1343	1376	1477	1754.58	2111	1399	0.662	-0.594	5.11578e-06	1.93618e-05
LIMLP_07795	4876	5081	2869	11047	13190	7531	4907	5353	4468	10030	9111	7073	6823.77	4909	8738	1.766	0.821	3.66184e-10	2.19653e-09
LIMLP_07800	6031	5328	4680	8195	9751	7553	6070	5614	7288	7440	6736	7094	6706.85	6324	7090	1.127	0.173	0.182646	0.270915
LIMLP_07805	8984	8354	6832	15632	19345	15643	9042	8802	10639	14193	13363	14692	11788.3	9494	14083	1.488	0.573	2.32717e-07	1.05067e-06
LIMLP_07810	0	0	0	0	0	0	0	0	0	0	0	0	0	0	0	NA	NA	NA	NA
LIMLP_07815	12743	11631	7147	8643	10869	7980	12825	12255	11129	7847	7508	7495	9843.14	12070	7617	0.632	-0.662	1.34282e-09	7.57817e-09
LIMLP_07820	118	107	90	79	113	78	119	113	140	72	78	73	99.11	124	74	0.603	-0.729	0.0404339	0.073877
LIMLP_07825	8535	8802	4405	6037	7619	4923	8590	9274	6860	5481	5263	4624	6681.84	8241	5123	0.625	-0.679	1.1673e-08	6.00976e-08
LIMLP_07830	2077	1944	1297	3254	3808	2566	2090	2048	2020	2954	2630	2410	2358.85	2053	2665	1.294	0.372	0.00426529	0.00988583
LIMLP_07835	554	432	468	590	866	665	558	455	729	536	598	625	583.32	581	586	1.027	0.038	0.855327	0.900406
LIMLP_07840	626	616	255	859	1154	762	630	649	397	780	797	716	661.48	559	764	1.394	0.479	0.0173486	0.0349444
LIMLP_07845	19070	18284	14641	9089	11858	9288	19192	19264	22799	8252	8191	8723	14403.8	20418	8389	0.412	-1.279	1.80297e-31	4.49564e-30
LIMLP_07850	15739	15646	10986	28882	39942	35331	15840	16485	17108	26223	27591	33183	22738.1	16478	28999	1.752	0.809	1.42151e-12	1.08245e-11
LIMLP_07855	1338	1122	783	886	1282	1040	1347	1182	1219	804	886	977	1069.13	1249	889	0.71	-0.494	0.00297338	0.00715223
LIMLP_07860	1101	1033	588	797	1163	943	1108	1088	916	724	803	886	920.79	1037	804	0.775	-0.369	0.0450745	0.0812278
LIMLP_07865	3735	3520	2413	3016	4081	3281	3759	3709	3758	2738	2819	3081	3310.69	3742	2879	0.769	-0.38	0.00151321	0.00383071
LIMLP_07870	887	874	452	1180	1332	620	893	921	704	1071	920	582	848.53	839	858	1	0	0.998145	0.998145
LIMLP_07875	3520	3230	2796	3816	4388	2986	3543	3403	4354	3465	3031	2804	3433.33	3767	3100	0.825	-0.277	0.0901516	0.14799
LIMLP_07880	1182	1120	682	2046	2216	1015	1190	1180	1062	1858	1531	953	1295.55	1144	1447	1.223	0.291	0.144015	0.221718
LIMLP_07885	2834	2541	1892	2656	3646	2800	2852	2677	2946	2411	2519	2630	2672.57	2825	2520	0.892	-0.165	0.176818	0.263192
LIMLP_07890	3424	3358	1983	2809	3838	2381	3446	3538	3088	2550	2651	2236	2918.29	3357	2479	0.738	-0.439	0.00016623	0.000499345
LIMLP_07895	58294	59242	52296	96457	135879	136351	58668	62418	81436	87576	93861	128060	85336.7	67507	103166	1.523	0.607	1.46281e-09	8.21887e-09
LIMLP_07900	3860	3647	3059	5900	7197	5467	3885	3843	4764	5357	4971	5135	4658.95	4164	5154	1.244	0.315	0.0175584	0.035297
LIMLP_07905	1374	1304	930	2350	2849	1888	1383	1374	1448	2134	1968	1773	1679.96	1402	1958	1.394	0.48	0.000934257	0.00247685
LIMLP_07910	4	1	2	0	4	7	4	1	3	0	3	7	2.92	3	3	0.837	-0.256	0.90239	0.931444
LIMLP_07915	6201	5718	4308	8364	11359	8861	6241	6025	6709	7594	7846	8322	7122.74	6325	7921	1.253	0.325	0.00262545	0.00638373
LIMLP_07920	10412	10288	6453	10884	14730	14159	10479	10840	10049	9882	10175	13298	10787	10456	11118	1.054	0.076	0.612106	0.708706
LIMLP_07925	4214	3884	3071	5016	6814	5152	4241	4092	4782	4554	4707	4839	4535.89	4372	4700	1.077	0.107	0.357881	0.468697
LIMLP_07930	7576	7591	3955	11003	14231	10338	7625	7998	6159	9990	9830	9709	8551.85	7261	9843	1.364	0.448	0.000515402	0.00143105
LIMLP_07935	8375	7652	5353	11038	16146	12377	8429	8062	8336	10022	11153	11624	9604.35	8276	10933	1.319	0.399	0.000668425	0.00181886
LIMLP_07940	3249	3174	2237	8779	11663	9059	3270	3344	3484	7971	8056	8508	5772.14	3366	8178	2.43	1.281	2.07143e-32	5.52622e-31
LIMLP_07945	2894	2509	1978	6664	8979	6517	2913	2644	3080	6050	6202	6121	4501.64	2879	6124	2.132	1.092	3.56868e-19	4.34969e-18
LIMLP_07950	1418	1427	701	2737	3879	2616	1427	1504	1092	2485	2679	2457	1940.61	1341	2540	1.909	0.933	3.31859e-10	2.0064e-09
LIMLP_07955	1008	961	410	1053	1444	1022	1014	1013	638	956	997	960	929.81	888	971	1.114	0.156	0.43637	0.548698
LIMLP_07960	1181	1318	521	944	1215	982	1189	1389	811	857	839	922	1001.2	1130	873	0.789	-0.342	0.119699	0.189168
LIMLP_07965	25865	23749	16207	56463	72296	49516	26031	25022	25238	51264	49940	46505	37333.4	25430	49236	1.935	0.952	2.80429e-20	3.72765e-19
LIMLP_07970	177	198	126	1195	1612	1032	178	209	196	1085	1114	969	625.12	194	1056	5.444	2.445	9.20933e-40	3.69827e-38
LIMLP_07975	11349	10904	8244	9076	12329	10757	11422	11489	12838	8240	8516	10103	10434.7	11916	8953	0.749	-0.416	0.000101933	0.000315132
LIMLP_07980	92883	84128	65060	60418	85982	77809	93479	88639	101313	54855	59394	73078	78459.6	94477	62442	0.657	-0.606	2.28292e-07	1.03412e-06
LIMLP_07985	2474	2660	1268	2261	3264	2202	2490	2803	1975	2053	2255	2068	2273.78	2423	2125	0.885	-0.177	0.227721	0.326232
LIMLP_07990	3087	2491	1916	3920	5594	4620	3107	2625	2984	3559	3864	4339	3412.89	2905	3921	1.349	0.431	0.00202504	0.00501333
LIMLP_07995	3934	3479	2780	4936	6767	5737	3959	3666	4329	4482	4674	5388	4416.33	3985	4848	1.216	0.282	0.0159365	0.0323565
LIMLP_08000	1478	1406	1033	2343	2850	2080	1487	1481	1609	2127	1969	1954	1771.16	1526	2017	1.322	0.403	0.00294161	0.00708475
LIMLP_08010	560	637	487	653	806	505	564	671	758	593	557	474	602.84	664	541	0.818	-0.29	0.182999	0.271333
LIMLP_08015	13508	13439	9009	8853	12615	11149	13595	14160	14029	8038	8714	10471	11501	13928	9074	0.648	-0.627	6.77818e-07	2.89248e-06
LIMLP_08020	3227	2951	2285	2288	2986	1978	3248	3109	3558	2077	2063	1858	2652.15	3305	1999	0.605	-0.724	2.04236e-07	9.32009e-07
LIMLP_08025	78479	72810	48204	81459	103071	63121	78983	76714	75064	73959	71198	59283	72533.5	76920	68147	0.882	-0.181	0.114707	0.182565
LIMLP_08030	211	227	168	274	328	281	212	239	262	249	227	264	242.07	238	247	1.038	0.054	0.824467	0.877117
LIMLP_08035	5258	5272	3629	5527	7066	5584	5292	5555	5651	5018	4881	5244	5273.52	5499	5048	0.918	-0.124	0.265381	0.368692
LIMLP_08040	1383	1287	1063	1028	1341	1290	1392	1356	1655	933	926	1212	1245.74	1468	1024	0.695	-0.526	0.000157704	0.000475231
LIMLP_08045	1805	1675	727	1520	2027	1434	1817	1765	1132	1380	1400	1347	1473.42	1571	1376	0.893	-0.163	0.378698	0.48974
LIMLP_08050	631	791	186	836	1219	544	635	833	290	759	842	511	645.02	586	704	1.277	0.353	0.111535	0.178334
LIMLP_08055	26	29	14	107	110	25	26	31	22	97	76	23	45.86	26	65	2.217	1.149	0.0546987	0.096328
LIMLP_08060	8291	7595	5461	10004	13579	12481	8344	8002	8504	9083	9380	11722	9172.56	8283	10062	1.207	0.271	0.0313466	0.0590263
LIMLP_08065	2414	2241	2050	8144	12172	9169	2429	2361	3192	7394	8408	8611	5399.44	2661	8138	3.081	1.623	2.77596e-33	7.90321e-32
LIMLP_08070	1025	951	262	1684	2331	1238	1032	1002	408	1529	1610	1163	1123.9	814	1434	1.881	0.911	5.24115e-05	0.000170025
LIMLP_08075	8715	8492	5028	10547	13718	11188	8771	8947	7830	9576	9476	10508	9184.59	8516	9853	1.157	0.211	0.100398	0.162779
LIMLP_08080	1379	1107	1032	1257	1636	1217	1388	1166	1607	1141	1130	1143	1262.6	1387	1138	0.828	-0.273	0.0915574	0.150104
LIMLP_08085	12795	11983	10856	15184	20187	15059	12877	12626	16905	13786	13945	14143	14047	14136	13958	0.997	-0.005	0.970363	0.979789
LIMLP_08090	5058	5336	3605	8489	10139	5982	5090	5622	5614	7707	7004	5618	6109.29	5442	6776	1.236	0.306	0.048388	0.0865043
LIMLP_08095	2492	2674	2227	2976	3731	2563	2508	2817	3468	2702	2577	2407	2746.62	2931	2562	0.881	-0.182	0.275833	0.379345
LIMLP_08100	1981	1764	1336	1631	2357	1901	1994	1859	2080	1481	1628	1785	1804.52	1978	1631	0.823	-0.28	0.0402557	0.073622
LIMLP_08105	6823	5895	4125	4025	5773	4320	6867	6211	6424	3654	3988	4057	5200.16	6501	3900	0.6	-0.737	3.69154e-09	2.00331e-08
LIMLP_08110	7540	6349	4070	5048	7181	6049	7588	6689	6338	4583	4960	5681	5973.42	6872	5075	0.738	-0.439	0.00388548	0.0091051
LIMLP_08115	5782	5202	3871	3275	4817	4015	5819	5481	6028	2973	3327	3771	4566.63	5776	3357	0.579	-0.788	6.32386e-10	3.71162e-09
LIMLP_08120	4017	3401	2770	3939	5066	3974	4043	3583	4314	3576	3499	3732	3791.29	3980	3602	0.908	-0.14	0.239406	0.339276
LIMLP_08125	609	576	395	1556	1964	1313	613	607	615	1413	1357	1233	972.91	612	1334	2.18	1.124	1.95117e-13	1.57705e-12
LIMLP_08130	1324	1238	905	1694	2202	1754	1332	1304	1409	1538	1521	1647	1458.77	1348	1569	1.163	0.218	0.0976358	0.158774
LIMLP_08135	4446	4256	2718	5102	7350	5038	4475	4484	4233	4632	5077	4732	4605.39	4397	4814	1.094	0.13	0.253588	0.355545
LIMLP_08140	15301	14723	7736	14472	19941	12363	15399	15512	12047	13140	13775	11611	13580.6	14319	12842	0.9	-0.151	0.166092	0.249858
LIMLP_08145	2231	2093	1114	2724	3578	1853	2245	2205	1735	2473	2472	1740	2145.06	2062	2228	1.075	0.104	0.41425	0.526964
LIMLP_08150	1834	1642	1371	2698	3592	3284	1846	1730	2135	2450	2481	3084	2287.65	1904	2672	1.401	0.486	8.77919e-05	0.000273856
LIMLP_08155	2751	2481	2281	3168	4350	3520	2769	2614	3552	2876	3005	3306	3020.31	2978	3062	1.036	0.051	0.69755	0.780397
LIMLP_08160	6624	6273	4307	6117	7968	6559	6667	6609	6707	5554	5504	6160	6200.14	6661	5739	0.86	-0.217	0.0537449	0.0948805
LIMLP_08165	3739	3099	2355	1542	2494	1651	3763	3265	3667	1400	1723	1551	2561.47	3565	1558	0.436	-1.196	8.5098e-15	7.54998e-14
LIMLP_08170	8079	9270	4585	10656	14258	6263	8131	9767	7140	9675	9849	5882	8407.3	8346	8469	0.997	-0.005	0.972526	0.981437
LIMLP_08175	13842	16991	6289	16244	20547	13322	13931	17902	9793	14748	14193	12512	13846.6	13875	13818	1.023	0.033	0.83674	0.886712
LIMLP_08180	1670	1669	744	1498	1832	1404	1681	1758	1159	1360	1265	1319	1423.66	1533	1315	0.87	-0.2	0.273806	0.377237
LIMLP_08185	1471	1182	986	866	1321	1158	1480	1245	1535	786	913	1088	1174.6	1420	929	0.651	-0.619	0.00026702	0.000778214
LIMLP_08190	1421	1360	728	1332	1593	1325	1430	1433	1134	1209	1100	1244	1258.48	1332	1184	0.892	-0.165	0.33287	0.442709
LIMLP_08195	943	892	631	1145	1686	1223	949	940	983	1040	1165	1149	1037.39	957	1118	1.167	0.222	0.132469	0.206021
LIMLP_08200	2118	2040	1328	1891	2336	1850	2132	2149	2068	1717	1614	1738	1902.83	2116	1690	0.798	-0.326	0.0116267	0.0244254
LIMLP_08205	1834	1616	1131	1564	1878	1366	1846	1703	1761	1420	1297	1283	1551.64	1770	1333	0.753	-0.409	0.0017764	0.00444391
LIMLP_08210	570	639	255	320	425	280	574	673	397	291	294	263	415.18	548	283	0.525	-0.93	3.20747e-05	0.000107244
LIMLP_08215	74096	71194	43427	61716	82804	51615	74572	75011	67625	56034	57198	48477	63152.8	72403	53903	0.743	-0.428	2.28596e-05	7.87801e-05
LIMLP_08225	5	10	4	4	1	2	5	11	6	4	1	2	4.67	7	2	0.258	-1.952	0.204942	0.29876
LIMLP_08230	12	28	25	17	34	15	12	30	39	15	23	14	22.25	27	17	0.714	-0.485	0.525924	0.633934
LIMLP_08235	93	65	73	26	44	46	94	68	114	24	30	43	62.16	92	32	0.351	-1.512	0.00108777	0.00283889
LIMLP_08240	13	20	2	12	8	8	13	21	3	11	6	8	10.2	12	8	0.759	-0.398	0.724076	0.804687
LIMLP_08245	67	60	24	25	36	25	67	63	37	23	25	23	39.84	56	24	0.433	-1.208	0.0309686	0.058401
LIMLP_08250	101	107	68	44	53	57	102	113	106	40	37	54	75.06	107	44	0.401	-1.32	0.00151024	0.00382575
LIMLP_08255	24	16	8	9	8	11	24	17	12	8	6	10	12.92	18	8	0.447	-1.162	0.212607	0.307466
LIMLP_08260	48	33	37	15	24	26	48	35	58	14	17	24	32.55	47	18	0.386	-1.373	0.023433	0.0458446
LIMLP_08265	34	35	22	19	32	21	34	37	34	17	22	20	27.41	35	20	0.559	-0.84	0.183395	0.271816
LIMLP_08270	72	49	55	24	38	38	72	52	86	22	26	36	48.91	70	28	0.4	-1.321	0.00899497	0.0193111
LIMLP_08275	159	136	133	107	159	110	160	143	207	97	110	103	136.79	170	103	0.615	-0.7	0.0300942	0.0569774
LIMLP_08280	30	32	15	42	55	24	30	34	23	38	38	23	30.99	29	33	1.117	0.159	0.790883	0.854494
LIMLP_08285	67	58	73	71	94	73	67	61	114	64	65	69	73.36	81	66	0.849	-0.235	0.58383	0.684906
LIMLP_08290	133	99	99	73	92	83	134	104	154	66	64	78	100.02	131	69	0.534	-0.904	0.0102978	0.0219475
LIMLP_08295	712	639	626	895	1320	1318	717	673	975	813	912	1238	887.82	788	988	1.25	0.321	0.0420858	0.0766383
LIMLP_08300	258	272	180	194	242	212	260	287	280	176	167	199	228.16	276	181	0.654	-0.612	0.013744	0.0282645
LIMLP_08305	7	15	13	7	3	3	7	16	20	6	2	3	9.06	14	4	0.253	-1.983	0.096428	0.157076
LIMLP_08310	202	206	228	205	272	183	203	217	355	186	188	172	220.21	258	182	0.728	-0.458	0.135608	0.210303
LIMLP_08315	15	17	12	26	27	21	15	18	19	24	19	20	18.95	17	21	1.199	0.261	0.728917	0.807439
LIMLP_08320	33	44	39	59	53	38	33	46	61	54	37	36	44.36	47	42	0.907	-0.141	0.804596	0.86417
LIMLP_08325	106	73	72	77	121	74	107	77	112	70	84	70	86.45	99	75	0.762	-0.392	0.333464	0.443264
LIMLP_08330	25	17	21	14	39	13	25	18	33	13	27	12	21.27	25	17	0.659	-0.602	0.452185	0.563017
LIMLP_08335	27	21	10	25	30	32	27	22	16	23	21	30	23.06	22	25	1.133	0.18	0.803441	0.863417
LIMLP_08340	81	71	67	66	102	74	82	75	104	60	70	70	76.76	87	67	0.774	-0.371	0.356188	0.466641
LIMLP_08345	43	32	16	29	47	31	43	34	25	26	32	29	31.64	34	29	0.877	-0.19	0.757679	0.829001
LIMLP_08350	263	237	560	221	327	481	265	250	872	201	226	452	377.45	462	293	0.706	-0.503	0.0452754	0.0815513
LIMLP_08355	27	26	16	26	31	35	27	27	25	24	21	33	26.23	26	26	0.961	-0.058	0.93004	0.952072
LIMLP_08360	77	67	48	23	63	41	77	71	75	21	44	39	54.29	74	35	0.445	-1.168	0.0236345	0.0461914
LIMLP_08365	85	75	61	48	63	41	86	79	95	44	44	39	64.19	87	42	0.486	-1.042	0.0163428	0.0330581
LIMLP_08370	66	54	63	34	49	43	66	57	98	31	34	40	54.42	74	35	0.485	-1.045	0.0264562	0.0509235
LIMLP_08375	129	96	120	70	81	71	130	101	187	64	56	67	100.67	139	62	0.459	-1.124	0.00225967	0.00555454
LIMLP_08380	2229	2177	900	2836	3539	2027	2243	2294	1401	2575	2445	1904	2143.63	1979	2308	1.183	0.242	0.0870617	0.143846
LIMLP_08385	17935	18503	15673	16358	21636	25235	18050	19495	24406	14852	14945	23701	19241.6	20650	17833	0.849	-0.236	0.056796	0.0992565
LIMLP_08390	2297	1915	1231	3304	4718	3847	2312	2018	1917	3000	3259	3613	2686.38	2082	3291	1.58	0.66	2.51645e-05	8.6101e-05
LIMLP_08395	5569	5582	3346	6264	7778	5889	5605	5881	5210	5687	5373	5531	5547.91	5565	5530	0.994	-0.008	0.94574	0.963675
LIMLP_08400	313	276	94	430	575	428	315	291	146	390	397	402	323.63	251	396	1.651	0.723	0.0164287	0.0331792
LIMLP_08405	868	809	1114	2596	2735	1458	874	852	1735	2357	1889	1369	1512.71	1154	1872	1.691	0.758	0.0160163	0.0324321
LIMLP_08410	458	485	260	356	472	241	461	511	405	323	326	226	375.41	459	292	0.631	-0.664	0.00147528	0.00374215
LIMLP_08415	311	255	214	768	1072	627	313	269	333	697	741	589	490.26	305	676	2.217	1.149	1.35551e-07	6.28343e-07
LIMLP_08420	213	178	83	959	1266	586	214	188	129	871	875	550	471.12	177	765	4.322	2.112	9.02732e-27	1.71339e-25
LIMLP_08425	1183	1234	742	2308	2880	1711	1191	1300	1155	2095	1989	1607	1556.35	1215	1897	1.554	0.636	1.51395e-05	5.39785e-05
LIMLP_08430	2649	2591	2151	4352	5569	4590	2666	2730	3350	3951	3847	4311	3475.77	2915	4036	1.391	0.476	9.2766e-05	0.000287726
LIMLP_08435	10191	9134	7602	9725	13491	11285	10256	9624	11838	8830	9319	10599	10077.6	10573	9583	0.907	-0.141	0.20134	0.29407
LIMLP_08440	3157	2775	2029	4062	6023	4830	3177	2924	3160	3688	4161	4536	3607.58	3087	4128	1.333	0.415	0.0018076	0.00451013
LIMLP_08445	12829	11460	11385	20740	26795	20834	12911	12074	17729	18830	18509	19567	16603.6	14238	18969	1.352	0.435	0.00211446	0.00522115
LIMLP_08450	11767	11277	10183	10514	13319	11912	11843	11882	15857	9546	9200	11188	11585.9	13194	9978	0.761	-0.394	0.00039138	0.00111095
LIMLP_08455	6898	6968	5959	10731	12609	9267	6942	7342	9279	9743	8710	8704	8453.29	7854	9052	1.16	0.215	0.157801	0.239273
LIMLP_08460	3337	3590	2925	4842	6105	4979	3358	3782	4555	4396	4217	4676	4164.23	3898	4430	1.144	0.194	0.141809	0.219207
LIMLP_08465	361	372	156	2655	3206	2444	363	392	243	2411	2215	2295	1319.79	333	2307	7.029	2.813	1.34505e-47	8.145e-46
LIMLP_08470	27	27	17	158	217	96	27	28	26	143	150	90	77.6	27	128	4.605	2.203	4.30769e-07	1.8803e-06
LIMLP_08475	283	321	101	1365	1849	1146	285	338	157	1239	1277	1076	728.86	260	1197	4.782	2.258	2.14715e-20	2.88429e-19
LIMLP_08480	1270	1135	948	2145	2665	2713	1278	1196	1476	1948	1841	2548	1714.45	1317	2112	1.594	0.672	5.26999e-07	2.27175e-06
LIMLP_08485	22574	23073	21649	6897	8099	4663	22719	24310	33712	6262	5595	4379	16162.9	26914	5412	0.202	-2.305	9.48692e-28	1.92514e-26
LIMLP_08490	61103	61061	51631	18019	20678	10278	61495	64335	80401	16360	14284	9653	41088	68744	13432	0.192	-2.377	8.18764e-28	1.67935e-26
LIMLP_08500	2320	2079	1544	2365	2789	1843	2335	2190	2404	2147	1927	1731	2122.41	2310	1935	0.836	-0.259	0.0704957	0.119529
LIMLP_08505	8862	8422	5006	5183	6708	5953	8919	8874	7795	4706	4634	5591	6753.07	8529	4977	0.582	-0.78	8.83062e-08	4.15911e-07
LIMLP_08510	4902	5298	2685	8429	9001	2284	4933	5582	4181	7653	6218	2145	5118.72	4899	5339	0.965	-0.051	0.849416	0.895914
LIMLP_08515	1631	1601	525	1746	2128	973	1641	1687	818	1585	1470	914	1352.48	1382	1323	0.978	-0.033	0.829212	0.880446
LIMLP_08520	969	1077	630	1366	1613	857	975	1135	981	1240	1114	805	1041.72	1030	1053	1.009	0.013	0.942549	0.96145
LIMLP_08525	6997	6738	5524	6855	8132	5383	7042	7099	8602	6224	5617	5056	6606.69	7581	5632	0.744	-0.427	0.00612352	0.0136855
LIMLP_08530	2474	2532	1331	2148	2680	1552	2490	2668	2073	1950	1851	1458	2081.57	2410	1753	0.726	-0.462	0.000338025	0.00096669
LIMLP_08535	675	660	405	1760	2135	1899	679	695	631	1598	1475	1784	1143.61	668	1619	2.413	1.271	6.17788e-15	5.55863e-14
LIMLP_08540	4718	4476	2557	13135	16458	13582	4748	4716	3982	11926	11369	12756	8249.42	4482	12017	2.686	1.425	1.71505e-25	3.10092e-24
LIMLP_08545	1965	1863	876	1743	2374	1887	1978	1963	1364	1583	1640	1772	1716.55	1768	1665	0.952	-0.07	0.709328	0.791485
LIMLP_08550	425	532	98	882	1177	442	428	561	153	801	813	415	528.3	381	676	1.924	0.944	8.80563e-05	0.000274457
LIMLP_08555	463	467	432	967	1245	824	466	492	673	878	860	774	690.43	544	837	1.561	0.642	0.0026823	0.00650953
LIMLP_08560	73	95	28	133	173	38	73	100	44	121	120	36	82.19	72	92	1.192	0.253	0.55048	0.654843
LIMLP_08565	956	786	541	385	576	482	962	828	842	350	398	453	638.81	877	400	0.454	-1.138	1.0149e-08	5.275e-08
LIMLP_08570	8931	8375	7555	6421	8547	6986	8988	8824	11765	5830	5904	6561	7978.7	9859	6098	0.623	-0.682	1.40488e-08	7.14614e-08
LIMLP_08580	80075	75955	55142	35005	44386	30682	80589	80028	85868	31782	30660	28816	56290.6	82162	30419	0.37	-1.434	2.29295e-37	8.17532e-36
LIMLP_08585	466	467	256	141	185	98	469	492	399	128	128	92	284.59	453	116	0.254	-1.975	1.57179e-17	1.73306e-16
LIMLP_08590	73041	66666	56690	155	271	158	73510	70240	88279	141	187	148	38750.9	77343	159	0.002	-8.924	0	0
LIMLP_08595	19786	17615	11480	5660	7544	6165	19913	18559	17877	5139	5211	5790	12081.6	18783	5380	0.286	-1.804	1.70889e-48	1.05152e-46
LIMLP_08600	14491	13341	9772	5323	6847	5007	14584	14056	15217	4833	4730	4703	9687.11	14619	4755	0.325	-1.62	5.28848e-51	3.53957e-49
LIMLP_08605	261	284	125	179	245	128	263	299	195	163	169	120	201.42	252	151	0.6	-0.738	0.00408677	0.00952414
LIMLP_08610	147	146	48	84	126	51	148	154	75	76	87	48	97.95	126	70	0.569	-0.813	0.0230467	0.0451816
LIMLP_08615	567	516	339	270	456	283	571	544	528	245	315	266	411.35	548	275	0.501	-0.997	2.09437e-06	8.38406e-06
LIMLP_08620	4341	4341	3188	7104	9093	5012	4369	4574	4964	6450	6281	4707	5224.23	4636	5813	1.244	0.315	0.0571972	0.0997748
LIMLP_08625	5042	5331	2859	7339	9429	5341	5074	5617	4452	6663	6513	5016	5556.01	5048	6064	1.197	0.26	0.028641	0.05466
LIMLP_08630	5012	4350	2810	4423	5714	3779	5044	4583	4376	4016	3947	3549	4252.54	4668	3837	0.822	-0.282	0.0130003	0.0269838
LIMLP_08635	12688	12743	7513	22479	26977	17465	12769	13426	11699	20409	18635	16403	15557	12631	18482	1.46	0.546	1.27599e-06	5.24558e-06
LIMLP_08640	6065	6003	4299	5656	7657	6921	6104	6325	6694	5135	5289	6500	6007.99	6374	5641	0.881	-0.183	0.122612	0.192813
LIMLP_08645	9620	8800	7470	8708	11656	9521	9682	9272	11632	7906	8052	8942	9247.66	10195	8300	0.817	-0.292	0.00842177	0.0182241
LIMLP_08650	772	768	449	810	1052	753	777	809	699	735	727	707	742.44	762	723	0.95	-0.074	0.647353	0.738312
LIMLP_08655	206	226	36	204	341	152	207	238	56	185	236	143	177.5	167	188	1.275	0.35	0.365632	0.476712
LIMLP_08660	301	426	154	375	460	199	303	449	240	340	318	187	306.12	331	282	0.853	-0.229	0.365888	0.47673
LIMLP_08665	93310	88334	64082	60998	85207	79096	93909	93070	99790	55382	58858	74287	79216	95590	62842	0.652	-0.616	3.90713e-07	1.71133e-06
LIMLP_08670	3776	3856	2030	2638	3590	2845	3800	4063	3161	2395	2480	2672	3095.19	3675	2516	0.687	-0.541	0.000374934	0.00106824
LIMLP_08675	8411	7608	5754	8399	10752	8464	8465	8016	8960	7626	7427	7949	8073.89	8480	7667	0.905	-0.144	0.172055	0.257105
LIMLP_08680	257	398	130	633	842	298	259	419	202	575	582	280	386.11	293	479	1.624	0.699	0.00454982	0.0104627
LIMLP_08685	4706	4999	3414	3555	4593	3318	4736	5267	5316	3228	3173	3116	4139.37	5106	3172	0.622	-0.685	1.59692e-08	8.09066e-08
LIMLP_08690	1765	1518	1089	2403	3392	2625	1776	1599	1696	2182	2343	2465	2010.29	1690	2330	1.378	0.462	0.000727205	0.00196758
LIMLP_08695	3279	2986	2121	3697	4709	3635	3300	3146	3303	3357	3253	3414	3295.4	3250	3341	1.028	0.04	0.725343	0.8047
LIMLP_08700	5955	5589	4180	5352	7140	6163	5993	5889	6509	4859	4932	5788	5661.78	6130	5193	0.845	-0.243	0.0296064	0.0562212
LIMLP_08705	1286	1243	548	1931	2631	1783	1294	1310	853	1753	1817	1675	1450.41	1152	1748	1.542	0.624	0.000315686	0.000906201
LIMLP_08710	482	490	244	309	436	301	485	516	380	281	301	283	374.29	460	288	0.629	-0.668	0.0017948	0.00448405
LIMLP_08715	157	181	100	113	136	101	158	191	156	103	94	95	132.64	168	97	0.579	-0.789	0.0125487	0.026232
LIMLP_08720	566	593	338	392	545	294	570	625	526	356	376	276	454.88	574	336	0.583	-0.778	5.30974e-05	0.000171812
LIMLP_08725	8619	8294	5184	5356	6778	4846	8674	8739	8073	4863	4682	4551	6596.98	8495	4699	0.553	-0.854	2.33825e-15	2.17571e-14
LIMLP_08730	1275	1445	1000	1799	2074	1007	1283	1522	1557	1633	1433	946	1395.78	1454	1337	0.901	-0.151	0.505405	0.613856
LIMLP_08735	1310	1270	999	1665	2010	1327	1318	1338	1556	1512	1388	1246	1393.1	1404	1382	0.985	-0.022	0.896105	0.926689
LIMLP_08740	10113	9782	5962	7044	9220	9711	10178	10306	9284	6395	6369	9121	8608.9	9923	7295	0.725	-0.464	0.00671786	0.0148831
LIMLP_08745	14180	13282	14662	7726	10140	13903	14271	13994	22832	7015	7004	13058	13029	17032	9026	0.52	-0.943	1.54929e-16	1.58036e-15
LIMLP_08750	903	900	309	908	1358	787	909	948	481	824	938	739	806.64	779	834	1.108	0.148	0.485966	0.594981
LIMLP_08755	1119	1196	720	3488	5119	3865	1126	1260	1121	3167	3536	3630	2306.73	1169	3444	2.943	1.557	1.49013e-32	4.06059e-31
LIMLP_08760	439	491	71	2037	2431	1080	442	517	111	1849	1679	1014	935.46	357	1514	4.886	2.289	1.26512e-15	1.21298e-14
LIMLP_08765	2350	2364	1489	3007	3740	3166	2365	2491	2319	2730	2583	2973	2576.94	2392	2762	1.153	0.206	0.124256	0.194757
LIMLP_08770	3252	3120	2370	5161	6651	5855	3273	3287	3691	4686	4594	5499	4171.65	3417	4926	1.439	0.525	3.2298e-06	1.25603e-05
LIMLP_08775	9011	8085	7004	9994	13592	12331	9069	8519	10907	9074	9389	11581	9756.35	9498	10015	1.054	0.076	0.482658	0.592261
LIMLP_08780	7162	7110	5245	6907	8735	8913	7208	7491	8168	6271	6034	8371	7257.13	7622	6892	0.895	-0.159	0.213019	0.307829
LIMLP_08785	1479	1475	920	927	1371	1113	1488	1554	1433	842	947	1045	1218.21	1492	945	0.631	-0.665	2.12409e-05	7.36003e-05
LIMLP_08790	222	227	149	204	266	222	223	239	232	185	184	209	212.01	231	193	0.83	-0.27	0.285485	0.390227
LIMLP_08795	791	810	434	647	911	598	796	853	676	587	629	562	683.95	775	593	0.767	-0.383	0.0210786	0.0417305
LIMLP_08800	4869	4921	3537	5096	6380	4509	4900	5185	5508	4627	4407	4235	4810.29	5198	4423	0.851	-0.232	0.0640494	0.10982
LIMLP_08805	3818	3665	2257	3239	4404	3051	3843	3862	3515	2941	3042	2865	3344.51	3740	2949	0.789	-0.342	0.00310092	0.00744025
LIMLP_08810	6191	6480	3728	6355	7922	4886	6231	6827	5805	5770	5472	4589	5782.43	6288	5277	0.837	-0.256	0.0325844	0.0611479
LIMLP_08815	7352	7798	5595	6374	8160	5584	7399	8216	8713	5787	5637	5244	6832.7	8109	5556	0.686	-0.543	3.17686e-05	0.0001065
LIMLP_08820	3634	3433	2506	3094	4100	3663	3657	3617	3902	2809	2832	3440	3376.39	3725	3027	0.809	-0.305	0.0125858	0.0262662
LIMLP_08825	3305	3119	2013	2636	3589	3156	3326	3286	3135	2393	2479	2964	2930.62	3249	2612	0.8	-0.321	0.0244304	0.0475279
LIMLP_08830	2058	1913	1156	2344	3079	2421	2071	2016	1800	2128	2127	2274	2069.3	1962	2176	1.11	0.15	0.279727	0.383381
LIMLP_08835	5992	6443	3437	6880	8856	5322	6030	6788	5352	6247	6117	4998	5922.25	6057	5787	0.955	-0.066	0.569911	0.671583
LIMLP_08840	26262	24694	19069	29648	37875	28066	26431	26018	29695	26918	26163	26359	26930.6	27381	26480	0.969	-0.046	0.679023	0.764828
LIMLP_08845	22914	21919	10647	27267	35304	23350	23061	23094	16580	24756	24387	21930	22301.4	20912	23691	1.144	0.195	0.118682	0.187925
LIMLP_08850	2969	3612	1851	5699	7467	6176	2988	3806	2882	5174	5158	5800	4301.48	3225	5377	1.677	0.746	1.47195e-06	6.0123e-06
LIMLP_08855	1597	1719	945	3743	4218	3054	1607	1811	1472	3398	2914	2868	2345.06	1630	3060	1.878	0.909	3.62991e-10	2.1808e-09
LIMLP_08860	765	866	354	880	1176	800	770	912	551	799	812	751	766.05	744	787	1.077	0.107	0.583768	0.684906
LIMLP_08865	2352	2420	1293	2416	3273	2491	2367	2550	2013	2194	2261	2340	2287.39	2310	2265	0.984	-0.023	0.872574	0.910704
LIMLP_08870	873	706	425	808	998	629	879	744	662	734	689	591	716.34	762	671	0.884	-0.178	0.271264	0.374547
LIMLP_08875	2625	2553	1944	2126	2771	1894	2642	2690	3027	1930	1914	1779	2330.36	2786	1874	0.674	-0.57	3.98541e-05	0.000131072
LIMLP_08880	22073	19534	15718	12946	17509	13689	22215	20581	24476	11754	12095	12857	17329.6	22424	12235	0.547	-0.871	1.04573e-15	1.00999e-14
LIMLP_08885	53805	51126	39845	27739	33869	24912	54150	53867	62047	25185	23396	23397	40340.5	56688	23993	0.424	-1.238	1.29423e-25	2.36244e-24
LIMLP_08890	4825	5243	2123	2796	4247	2611	4856	5524	3306	2539	2934	2452	3601.76	4562	2642	0.59	-0.761	1.07832e-06	4.47637e-06
LIMLP_08895	18003	15981	9948	13679	19585	14180	18119	16838	15491	12420	13529	13318	14952.3	16816	13089	0.779	-0.36	0.00343768	0.00817627
LIMLP_08900	7341	6835	3333	7169	10238	7613	7388	7201	5190	6509	7072	7150	6751.82	6593	6910	1.06	0.083	0.608255	0.70639
LIMLP_08905	996	1074	467	1497	2059	1532	1002	1132	727	1359	1422	1439	1180.25	954	1407	1.496	0.581	0.00214467	0.00529231
LIMLP_08910	1096	1076	692	1822	2333	1305	1103	1134	1078	1654	1612	1226	1300.96	1105	1497	1.345	0.428	0.00698202	0.0154235
LIMLP_08915	606	624	559	860	1034	995	610	657	870	781	714	934	761.23	712	810	1.143	0.193	0.246456	0.347333
LIMLP_08920	0	0	0	0	2	0	0	0	0	0	1	0	0.23	0	0	1.724	0.785	0.846142	0.893775
LIMLP_08925	67	61	12	68	91	44	67	64	19	62	63	41	52.72	50	55	1.214	0.28	0.596977	0.697084
LIMLP_08930	8945	7671	5065	9103	11592	8022	9002	8082	7887	8265	8007	7534	8129.75	8324	7935	0.954	-0.068	0.529516	0.636855
LIMLP_08935	14689	12425	10462	11112	15879	14423	14783	13091	16292	10089	10969	13546	13128.3	14722	11535	0.781	-0.357	0.00375005	0.00883659
LIMLP_08940	12028	12027	8081	7923	10596	10676	12105	12672	12584	7194	7319	10027	10316.8	12454	8180	0.649	-0.624	1.32201e-05	4.76698e-05
LIMLP_08945	2256	2326	1262	1888	2662	2013	2270	2451	1965	1714	1839	1891	2021.67	2229	1815	0.816	-0.293	0.0466598	0.0836106
LIMLP_08950	1510	1351	958	1028	1450	897	1520	1423	1492	933	1002	842	1202.06	1478	926	0.625	-0.677	8.3977e-06	3.09838e-05
LIMLP_08955	878	811	640	767	1084	834	884	854	997	696	749	783	827.2	912	743	0.816	-0.293	0.0605487	0.104664
LIMLP_08960	421	467	187	532	734	434	424	492	291	483	507	408	434.1	402	466	1.176	0.234	0.260854	0.363462
LIMLP_08965	104	110	55	146	166	122	105	116	86	133	115	115	111.34	102	121	1.185	0.245	0.47515	0.585686
LIMLP_08970	32	33	12	22	25	10	32	35	19	20	17	9	22.05	29	15	0.538	-0.893	0.2058	0.299666
LIMLP_08975	635	602	229	672	946	508	639	634	357	610	653	477	561.78	543	580	1.092	0.126	0.522742	0.630895
LIMLP_08980	6023	5277	4571	4867	6550	5116	6062	5560	7118	4419	4525	4805	5414.67	6247	4583	0.737	-0.44	0.000311008	0.000894792
LIMLP_08985	1976	1757	2075	1443	1893	1501	1989	1851	3231	1310	1308	1410	1849.77	2357	1343	0.588	-0.766	3.58122e-05	0.0001187
LIMLP_08990	2655	2255	1789	2945	4178	2539	2672	2376	2786	2674	2886	2385	2629.72	2611	2648	1.014	0.02	0.897707	0.927614
LIMLP_08995	10812	10424	7994	9445	12284	9262	10881	10983	12448	8575	8485	8699	10012.1	11437	8586	0.752	-0.411	0.000215547	0.000636463
LIMLP_09000	8016	7272	4533	7283	9850	7938	8067	7662	7059	6612	6804	7455	7276.68	7596	6957	0.916	-0.127	0.328766	0.438853
LIMLP_09005	18264	17124	11765	11313	14655	10733	18381	18042	18321	10271	10123	10080	14203.2	18248	10158	0.557	-0.845	1.29018e-16	1.32669e-15
LIMLP_09010	1706	1562	1021	1038	1255	578	1717	1646	1590	942	867	543	1217.47	1651	784	0.463	-1.11	1.17643e-08	6.04046e-08
LIMLP_09015	5598	6065	2580	3217	3999	2142	5634	6390	4018	2921	2762	2012	3956.12	5347	2565	0.482	-1.052	6.61485e-17	7.0099e-16
LIMLP_09020	5606	5376	3448	3025	4744	4485	5642	5664	5369	2746	3277	4212	4485.22	5558	3412	0.604	-0.726	1.5897e-05	5.62588e-05
LIMLP_09025	64	80	44	60	57	44	64	84	69	54	39	41	58.73	72	45	0.62	-0.69	0.142214	0.219655
LIMLP_09030	346	433	63	232	362	204	348	456	98	211	250	192	259.14	301	218	0.844	-0.245	0.537564	0.643693
LIMLP_09035	1442	1359	834	1898	2533	2203	1451	1432	1299	1723	1750	2069	1620.64	1394	1847	1.321	0.402	0.0108003	0.0228778
LIMLP_09040	5246	5030	3742	6196	8361	7981	5280	5300	5827	5626	5776	7496	5883.87	5469	6299	1.143	0.193	0.119132	0.188351
LIMLP_09045	3860	3529	2961	4797	6424	5306	3885	3718	4611	4355	4437	4983	4331.69	4071	4592	1.131	0.177	0.122201	0.192325
LIMLP_09050	15977	14206	12724	17538	23166	21160	16080	14968	19814	15923	16002	19873	17110	16954	17266	1.02	0.029	0.782329	0.847914
LIMLP_09055	5707	5471	3842	9485	13116	11610	5744	5764	5983	8612	9060	10904	7677.78	5830	9525	1.625	0.701	8.5794e-09	4.50212e-08
LIMLP_09060	2906	2561	1584	2883	4209	3298	2925	2698	2467	2618	2907	3097	2785.35	2697	2874	1.065	0.092	0.543133	0.648749
LIMLP_09065	4804	4142	3301	3475	4740	3820	4835	4364	5140	3155	3274	3588	4059.39	4780	3339	0.699	-0.516	1.46878e-05	5.27017e-05
LIMLP_09070	2768	2853	1313	2734	3346	1493	2786	3006	2045	2482	2311	1402	2338.7	2612	2065	0.778	-0.362	0.0108296	0.0229273
LIMLP_09075	3172	3459	1327	5238	5747	3373	3192	3644	2066	4756	3970	3168	3466.12	2967	3965	1.354	0.437	0.00460115	0.0105643
LIMLP_09080	591	591	376	540	692	454	595	623	586	490	478	426	532.95	601	465	0.773	-0.372	0.0370688	0.0685734
LIMLP_09085	1163	924	1337	729	1097	1252	1170	974	2082	662	758	1176	1136.92	1409	865	0.629	-0.67	0.000109924	0.000338739
LIMLP_09090	812	207	132	596	223	182	817	218	206	541	154	171	351.16	414	289	0.726	-0.462	0.0342868	0.0640568
LIMLP_09095	142	183	54	214	271	114	143	193	84	194	187	107	151.4	140	163	1.185	0.244	0.428393	0.541165
LIMLP_09100	5325	5102	3317	6337	8412	6258	5359	5376	5165	5754	5811	5877	5556.97	5300	5814	1.097	0.134	0.223753	0.321448
LIMLP_09105	457	450	376	575	659	610	460	474	586	522	455	573	511.63	507	517	1.022	0.031	0.867234	0.907432
LIMLP_09110	244	196	109	287	366	251	246	207	170	261	253	236	228.49	208	250	1.214	0.28	0.269901	0.37334
LIMLP_09115	2483	1967	3416	7772	6909	2656	2499	2072	5319	7056	4773	2495	4035.72	3297	4775	1.492	0.578	0.432175	0.54522
LIMLP_09120	12638	12967	11607	7014	9102	9236	12719	13662	18075	6368	6287	8674	10964.3	14819	7110	0.48	-1.059	2.76279e-23	4.42859e-22
LIMLP_09125	9086	8959	7036	12663	17688	16181	9144	9439	10957	11497	12218	15197	11408.8	9847	12971	1.312	0.391	0.000278001	0.00080652
LIMLP_09130	3926	4055	2482	9139	12856	8935	3951	4272	3865	8298	8881	8392	6276.4	4029	8524	2.116	1.081	1.79801e-23	2.93138e-22
LIMLP_09135	7156	6220	3849	7997	9608	5093	7202	6554	5994	7261	6637	4783	6405.02	6583	6227	0.934	-0.098	0.460505	0.571884
LIMLP_09140	20151	17888	12550	18567	24265	15024	20280	18847	19543	16857	16762	14110	17733.3	19557	15910	0.811	-0.302	0.0116164	0.0244254
LIMLP_09145	3288	3147	2136	4576	5960	4389	3309	3316	3326	4155	4117	4122	3724.14	3317	4131	1.245	0.317	0.00485554	0.0110789
LIMLP_09150	196	211	72	307	394	100	197	222	112	279	272	94	196.08	177	215	1.146	0.196	0.507561	0.615886
LIMLP_09155	3528	3338	1884	2629	3439	2372	3551	3517	2934	2387	2376	2228	2831.95	3334	2330	0.701	-0.513	3.43984e-05	0.000114511
LIMLP_09160	7287	6496	6589	8019	8588	4351	7334	6844	10261	7281	5932	4086	6956.34	8146	5766	0.702	-0.51	0.0380442	0.0701153
LIMLP_09165	5114	4708	4788	6560	7161	3939	5147	4960	7456	5956	4947	3699	5360.89	5854	4867	0.833	-0.264	0.260136	0.362594
LIMLP_09170	3014	2780	2647	5309	6843	6117	3033	2929	4122	4820	4727	5745	4229.42	3361	5097	1.529	0.613	5.82865e-07	2.50127e-06
LIMLP_09175	7326	6528	4760	5957	7660	5779	7373	6878	7412	5409	5291	5428	6298.47	7221	5376	0.745	-0.425	8.4853e-05	0.00026534
LIMLP_09180	47418	45207	34679	88454	114535	95085	47722	47631	54003	80310	79117	89303	66347.8	49785	82910	1.666	0.736	1.01353e-13	8.40571e-13
LIMLP_09185	2558	2407	2677	4818	6341	4534	2574	2536	4169	4374	4380	4258	3715.34	3093	4337	1.443	0.529	0.00498446	0.0113391
LIMLP_09190	290	357	199	857	1070	687	292	376	310	778	739	645	523.39	326	721	2.218	1.149	9.09988e-09	4.76869e-08
LIMLP_09195	35943	36008	18561	24475	34372	22183	36174	37939	28904	22222	23743	20834	28302.5	34339	22266	0.652	-0.617	5.31658e-08	2.56699e-07
LIMLP_09200	47668	44527	33040	34048	46564	40384	47974	46914	51451	30913	32165	37928	41224.2	48780	33669	0.688	-0.54	5.76898e-07	2.47845e-06
LIMLP_09205	6077	5633	3518	6642	8923	6593	6116	5935	5478	6030	6164	6192	5985.94	5843	6129	1.05	0.07	0.543147	0.648749
LIMLP_09210	3930	3598	2866	4556	6109	5022	3955	3791	4463	4137	4220	4717	4213.7	4070	4358	1.072	0.1	0.37645	0.487328
LIMLP_09215	4389	4064	2893	4077	5614	5231	4417	4282	4505	3702	3878	4913	4282.77	4401	4164	0.939	-0.091	0.500623	0.608629
LIMLP_09220	2295	2150	962	2377	3414	2816	2310	2265	1498	2158	2358	2645	2205.71	2024	2387	1.195	0.257	0.216493	0.312289
LIMLP_09225	2909	2682	1877	3064	4134	3656	2928	2826	2923	2782	2856	3434	2957.93	2892	3024	1.041	0.058	0.663785	0.753224
LIMLP_09230	3170	2711	2406	2981	4180	3754	3190	2856	3747	2707	2887	3526	3152.18	3264	3040	0.931	-0.103	0.414882	0.527416
LIMLP_09235	1658	1584	1355	3026	3707	2317	1669	1669	2110	2747	2561	2176	2155.3	1816	2495	1.377	0.462	0.0103154	0.0219612
LIMLP_09240	1031	880	437	1576	2002	1565	1038	927	681	1431	1383	1470	1154.83	882	1428	1.64	0.713	0.000157253	0.000474245
LIMLP_09245	4647	4551	2097	5108	7175	5363	4677	4795	3265	4638	4956	5037	4561.37	4246	4877	1.164	0.219	0.195057	0.285878
LIMLP_09250	2337	2288	1426	3838	5185	3230	2352	2411	2221	3485	3582	3034	2847.19	2328	3367	1.444	0.53	1.03922e-05	3.7939e-05
LIMLP_09255	777	669	484	1098	1479	1048	782	705	754	997	1022	984	873.9	747	1001	1.342	0.424	0.00646861	0.0143894
LIMLP_09260	1636	1604	1102	2700	3688	3245	1646	1690	1716	2451	2548	3048	2183.2	1684	2682	1.585	0.664	8.3949e-07	3.54668e-06
LIMLP_09265	442	416	186	1387	1816	1218	445	438	290	1259	1254	1144	805.08	391	1219	3.161	1.66	1.38375e-17	1.53459e-16
LIMLP_09270	1524	1318	916	3916	5605	4579	1534	1389	1426	3555	3872	4301	2679.44	1450	3909	2.69	1.427	6.49922e-24	1.09227e-22
LIMLP_09275	2841	2726	2214	5079	6976	5669	2859	2872	3448	4611	4819	5324	3988.93	3060	4918	1.611	0.688	2.27648e-09	1.25866e-08
LIMLP_09280	588	670	412	1292	1488	1099	592	706	642	1173	1028	1032	862.06	647	1078	1.668	0.738	2.52212e-05	8.62176e-05
LIMLP_09285	4888	4981	2487	4552	6066	4531	4919	5248	3873	4133	4190	4255	4436.47	4680	4193	0.903	-0.148	0.312109	0.421485
LIMLP_09290	1007	981	788	921	1185	1141	1013	1034	1227	836	819	1072	1000.09	1091	909	0.829	-0.27	0.0663585	0.113219
LIMLP_09295	6077	6543	4201	4648	6454	4041	6116	6894	6542	4220	4458	3795	5337.55	6517	4158	0.637	-0.65	7.01528e-08	3.32051e-07
LIMLP_09300	1180	987	662	695	948	716	1188	1040	1031	631	655	672	869.45	1086	653	0.602	-0.732	6.85561e-06	2.55661e-05
LIMLP_09305	2503	2435	1305	1630	2235	1829	2519	2566	2032	1480	1544	1718	1976.4	2372	1581	0.668	-0.582	0.000451162	0.00126002
LIMLP_09310	2314	2053	1103	1815	2800	2125	2329	2163	1718	1648	1934	1996	1964.56	2070	1859	0.902	-0.149	0.408126	0.521085
LIMLP_09315	5417	4750	3645	6695	9948	8869	5452	5005	5676	6079	6872	8330	6235.43	5378	7094	1.31	0.389	0.00391599	0.00916794
LIMLP_09320	852	880	630	812	1176	929	857	927	981	737	812	873	864.63	922	807	0.875	-0.193	0.19994	0.29225
LIMLP_09325	0	0	0	1	2	1	0	0	0	1	1	1	0.54	0	1	4.919	2.298	0.563343	0.666197
LIMLP_09330	10	5	4	10	4	5	10	5	6	9	3	5	6.35	7	6	0.716	-0.482	0.694164	0.77752
LIMLP_09335	2792	2831	2249	2922	3970	2683	2810	2983	3502	2653	2742	2520	2868.35	3098	2638	0.855	-0.226	0.117309	0.186085
LIMLP_09340	2313	2085	1396	2640	3459	2939	2328	2197	2174	2397	2389	2760	2374.19	2233	2515	1.124	0.169	0.213787	0.308704
LIMLP_09345	3389	3225	2206	3752	5346	4546	3411	3398	3435	3407	3693	4270	3602.15	3415	3790	1.105	0.144	0.269879	0.37334
LIMLP_09350	1511	1381	737	1977	2483	2144	1521	1455	1148	1795	1715	2014	1607.87	1375	1841	1.344	0.427	0.0164005	0.0331574
LIMLP_09355	3209	2739	2209	3399	4301	3733	3230	2886	3440	3086	2971	3506	3186.4	3185	3188	1.001	0.001	0.991629	0.992931
LIMLP_09360	47905	44392	33330	41817	52106	39337	48212	46772	51902	37967	35993	36945	42965.3	48962	36968	0.756	-0.404	0.000114568	0.00035248
LIMLP_09365	44	41	28	24	29	20	44	43	44	22	20	19	31.95	44	20	0.462	-1.114	0.0587805	0.102116
LIMLP_09370	3456	2957	2393	5769	7189	6013	3478	3116	3726	5238	4966	5647	4361.89	3440	5284	1.538	0.621	3.30967e-08	1.62711e-07
LIMLP_09375	406	329	320	945	1000	614	409	347	498	858	691	577	563.16	418	709	1.696	0.762	0.00163392	0.00411174
LIMLP_09380	6556	6546	2381	54322	66813	32669	6598	6897	3708	49320	46152	30683	23893	5734	42052	7.449	2.897	3.58017e-130	1.24167e-127
LIMLP_09385	42	40	10	182	246	203	42	42	16	165	170	191	104.3	33	175	5.489	2.457	1.42424e-07	6.59404e-07
LIMLP_09390	175	173	134	86	120	97	176	182	209	78	83	91	136.52	189	84	0.445	-1.168	0.000115304	0.000354174
LIMLP_09395	546	490	357	317	412	381	550	516	556	288	285	358	425.32	541	310	0.57	-0.81	4.74736e-05	0.000154929
LIMLP_09400	43	40	35	29	45	29	43	42	55	26	31	27	37.43	47	28	0.609	-0.716	0.196254	0.287404
LIMLP_09405	138274	128152	122970	263109	366247	347614	139161	135023	191492	238884	252992	326477	214005	155225	272784	1.763	0.818	3.13286e-15	2.87997e-14
LIMLP_09410	148459	133204	132736	382731	536132	497419	149412	140346	206699	347492	370343	467174	280244	165486	395003	2.403	1.265	2.85699e-30	6.72804e-29
LIMLP_09415	81	49	66	58	61	26	82	52	103	53	42	24	59.19	79	40	0.508	-0.977	0.0758106	0.127185
LIMLP_09420	1539	1427	1160	1264	1630	1275	1549	1504	1806	1148	1126	1197	1388.3	1620	1157	0.717	-0.481	0.000536394	0.00148609
LIMLP_09425	338	380	153	631	903	367	340	400	238	573	624	345	420.03	326	514	1.563	0.644	0.00106619	0.00278787
LIMLP_09430	7	6	3	21	37	11	7	6	5	19	26	10	12.17	6	18	2.936	1.554	0.108315	0.173696
LIMLP_09435	1000	977	673	1158	1459	1247	1006	1029	1048	1051	1008	1171	1052.37	1028	1077	1.045	0.064	0.666492	0.754503
LIMLP_09440	568	484	469	592	673	702	572	510	730	537	465	659	578.94	604	554	0.918	-0.123	0.469012	0.579994
LIMLP_09445	6483	5373	4992	5728	7748	6066	6525	5661	7774	5201	5352	5697	6034.87	6653	5417	0.82	-0.285	0.0294806	0.0560101
LIMLP_09450	6507	5389	4989	5418	6896	5499	6549	5678	7769	4919	4764	5165	5807.17	6665	4949	0.748	-0.418	0.00103578	0.00272141
LIMLP_09455	6200	4918	4999	7225	10149	7832	6240	5182	7785	6560	7011	7356	6688.7	6402	6976	1.103	0.142	0.335185	0.445056
LIMLP_09460	2760	2553	1943	5524	6474	4414	2778	2690	3026	5015	4472	4146	3687.72	2831	4544	1.603	0.681	9.54886e-07	4.00318e-06
LIMLP_09465	343	541	162	618	652	263	345	570	252	561	450	247	404.33	389	419	1.079	0.11	0.688069	0.772121
LIMLP_09475	63	102	23	84	155	45	63	107	36	76	107	42	72.05	69	75	1.118	0.16	0.698313	0.781021
LIMLP_09480	1772	1417	1398	1123	1507	1095	1783	1493	2177	1020	1041	1028	1423.73	1818	1030	0.573	-0.802	2.43346e-06	9.63034e-06
LIMLP_09485	2897	2613	1758	1068	1516	1133	2916	2753	2738	970	1047	1064	1914.55	2802	1027	0.366	-1.449	5.62976e-27	1.07927e-25
LIMLP_09490	16752	2813	7037	7286	1602	2941	16860	2964	10958	6615	1107	2762	6877.58	10261	3495	0.333	-1.586	1.35965e-21	1.95002e-20
LIMLP_09495	1649	1652	1041	1460	2080	1561	1660	1741	1621	1326	1437	1466	1541.61	1674	1410	0.841	-0.249	0.0660458	0.112786
LIMLP_09500	7118	1573	8065	3527	1252	3004	7164	1657	12559	3202	865	2821	4711.41	7127	2296	0.375	-1.416	1.54932e-09	8.69212e-09
LIMLP_09505	2	2	0	1	4	3	2	2	0	1	3	3	1.77	1	2	1.787	0.837	0.725162	0.8047
LIMLP_09510	349	395	318	618	612	325	351	416	495	561	423	305	425.28	421	430	1.002	0.004	0.990656	0.992477
LIMLP_09515	422	398	320	471	496	379	425	419	498	428	343	356	411.43	447	376	0.838	-0.254	0.235246	0.334375
LIMLP_09520	1633	1447	824	2381	3386	2413	1643	1525	1283	2162	2339	2266	1869.7	1484	2256	1.526	0.61	5.13231e-05	0.000167063
LIMLP_09525	908	833	506	1099	1519	1234	914	878	788	998	1049	1159	964.25	860	1069	1.241	0.312	0.0651144	0.111395
LIMLP_09530	3931	3782	2875	6296	7698	6390	3956	3985	4477	5716	5318	6001	4908.89	4139	5678	1.372	0.457	5.02422e-05	0.000163684
LIMLP_09535	241	279	146	262	385	167	243	294	227	238	266	157	237.42	255	220	0.852	-0.23	0.373031	0.483888
LIMLP_09540	10564	10198	6286	11800	16139	15471	10632	10745	9789	10714	11148	14530	11259.6	10389	12131	1.157	0.211	0.173791	0.259192
LIMLP_09545	3908	4351	1971	2394	3329	2174	3933	4584	3069	2174	2300	2042	3016.94	3862	2172	0.569	-0.814	9.25819e-09	4.84499e-08
LIMLP_09550	2	2	1	3	1	1	2	2	2	3	1	1	1.67	2	2	0.661	-0.598	0.779671	0.846938
LIMLP_09555	3276	3194	2202	2266	3523	3349	3297	3365	3429	2057	2434	3145	2954.6	3364	2545	0.745	-0.424	0.00701441	0.0154861
LIMLP_09560	1443	1549	1022	1938	2749	1890	1452	1632	1591	1760	1899	1775	1684.89	1558	1811	1.163	0.218	0.0940004	0.153713
LIMLP_09565	5467	5810	2857	7220	9178	6058	5502	6122	4449	6555	6340	5690	5776.22	5358	6195	1.164	0.219	0.0801173	0.13388
LIMLP_09570	18609	16663	14192	19045	24934	19718	18728	17556	22100	17291	17224	18519	18569.8	19461	17678	0.912	-0.133	0.237779	0.337392
LIMLP_09575	3117	3321	2557	11165	13011	9007	3137	3499	3982	10137	8988	8459	6366.97	3539	9195	2.603	1.38	8.05135e-19	9.56882e-18
LIMLP_09580	1983	1905	798	5185	7590	5025	1996	2007	1243	4708	5243	4719	3319.25	1749	4890	2.855	1.513	3.24192e-18	3.72528e-17
LIMLP_09585	982	958	460	1386	1805	1400	988	1009	716	1258	1247	1315	1089.01	904	1273	1.421	0.506	0.0060761	0.0135875
LIMLP_09590	2865	2644	929	2218	3214	1522	2883	2786	1447	2014	2220	1429	2129.86	2372	1888	0.818	-0.29	0.0631483	0.10847
LIMLP_09595	1341	1211	555	1266	1826	1120	1350	1276	864	1149	1261	1052	1158.75	1163	1154	1.006	0.009	0.956987	0.969439
LIMLP_09600	210	215	74	197	330	127	211	227	115	179	228	119	179.87	184	175	0.957	-0.064	0.817101	0.872499
LIMLP_09605	1762	1731	1089	3560	5072	4034	1773	1824	1696	3232	3504	3789	2636.24	1764	3508	1.984	0.988	1.3679e-13	1.12226e-12
LIMLP_09610	1162	1093	488	2063	2731	1837	1169	1152	760	1873	1886	1725	1427.64	1027	1828	1.808	0.855	5.05821e-07	2.19036e-06
LIMLP_09615	7485	6707	3451	9064	12839	9017	7533	7067	5374	8229	8869	8469	7590.1	6658	8522	1.292	0.37	0.0117004	0.0245258
LIMLP_09620	6071	5766	3939	6466	9030	7524	6110	6075	6134	5871	6238	7067	6248.97	6106	6392	1.043	0.061	0.610127	0.707348
LIMLP_09625	485	546	209	412	601	370	488	575	325	374	415	348	420.93	463	379	0.835	-0.259	0.242385	0.34299
LIMLP_09630	4	11	18	21	23	11	4	12	28	19	16	10	14.82	15	15	1.303	0.381	0.710953	0.792834
LIMLP_09635	693	745	490	653	1007	751	697	785	763	593	696	705	706.54	748	665	0.886	-0.174	0.279773	0.383381
LIMLP_09640	78	119	50	223	227	76	79	125	78	202	157	71	118.73	94	143	1.444	0.53	0.207171	0.301318
LIMLP_09645	1150	1080	1007	1009	1109	705	1157	1138	1568	916	766	662	1034.62	1288	781	0.609	-0.715	0.00109942	0.00286184
LIMLP_09650	19066	17242	11806	5445	6581	3211	19188	18166	18385	4944	4546	3016	11374.1	18580	4169	0.22	-2.186	3.31101e-39	1.26315e-37
LIMLP_09655	26	34	34	38	46	47	26	36	53	35	32	44	37.56	38	37	0.989	-0.017	0.976208	0.98371
LIMLP_09660	6013	5709	4467	6591	9065	6997	6052	6015	6956	5984	6262	6572	6306.72	6341	6273	0.991	-0.013	0.904549	0.93342
LIMLP_09665	1119	1064	781	996	1408	1163	1126	1121	1216	904	973	1092	1072.1	1154	990	0.855	-0.226	0.121066	0.190853
LIMLP_09670	1760	1604	1482	1342	1961	1607	1771	1690	2308	1218	1355	1509	1641.9	1923	1361	0.712	-0.49	0.000580269	0.00159721
LIMLP_09675	996	926	665	1103	1359	976	1002	976	1036	1001	939	917	978.41	1005	952	0.948	-0.077	0.60683	0.705687
LIMLP_09680	3322	2933	1960	2904	3858	3548	3343	3090	3052	2637	2665	3332	3019.93	3162	2878	0.905	-0.144	0.334601	0.44462
LIMLP_09685	1574	1415	1000	3749	4548	3085	1584	1491	1557	3404	3142	2897	2345.84	1544	3148	2.036	1.026	2.15399e-15	2.01904e-14
LIMLP_09690	16976	15459	11526	27331	33404	22539	17085	16288	17949	24815	23074	21169	20063.2	17107	23019	1.344	0.427	0.000443186	0.00123956
LIMLP_09695	5501	5177	2617	6100	8868	7045	5536	5455	4075	5538	6126	6617	5557.81	5022	6094	1.221	0.288	0.0909913	0.14924
LIMLP_09700	9780	8888	6225	9707	14874	12919	9843	9365	9694	8813	10274	12133	10020.4	9634	10407	1.071	0.099	0.47864	0.588656
LIMLP_09705	1974	1825	1002	2380	3270	2301	1987	1923	1560	2161	2259	2161	2008.44	1823	2194	1.209	0.273	0.0551611	0.0969767
LIMLP_09710	4687	4229	3106	4434	6443	5978	4717	4456	4837	4026	4451	5615	4683.41	4670	4697	0.996	-0.005	0.970543	0.979789
LIMLP_09715	3248	3346	1973	4018	5538	3981	3269	3525	3072	3648	3825	3739	3513.19	3289	3737	1.138	0.186	0.11788	0.18677
LIMLP_09720	4129	5031	2177	4834	6756	4166	4155	5301	3390	4389	4667	3913	4302.46	4282	4323	1.023	0.033	0.807384	0.865702
LIMLP_09725	39797	41044	30030	34665	44276	44113	40052	43245	46763	31473	30584	41431	38924.8	43353	34496	0.79	-0.341	0.00453416	0.0104455
LIMLP_09730	4477	4394	2477	7962	9973	5636	4506	4630	3857	7229	6889	5293	5400.64	4331	6470	1.486	0.571	1.36524e-06	5.5944e-06
LIMLP_09735	151	160	177	435	455	194	152	169	276	395	314	182	247.94	199	297	1.489	0.574	0.158163	0.239631
LIMLP_09740	16857	14777	12930	25434	32826	21735	16965	15569	20135	23092	22675	20413	19808.4	17556	22060	1.262	0.336	0.0213438	0.0421899
LIMLP_09745	40467	40071	33492	33460	43494	41085	40727	42220	52154	30379	30044	38587	39018.5	45034	33003	0.732	-0.449	8.07523e-06	2.98517e-05
LIMLP_09750	346	318	156	323	464	258	348	335	243	293	321	242	297.05	309	285	0.929	-0.107	0.631545	0.725488
LIMLP_09755	992	1100	417	872	1297	692	998	1159	649	792	896	650	857.38	935	779	0.848	-0.239	0.161952	0.244305
LIMLP_09760	7299	6586	7348	9901	13876	11661	7346	6939	11442	8989	9585	10952	9208.98	8576	9842	1.174	0.232	0.113996	0.181812
LIMLP_09765	6453	5962	4154	8913	10838	8680	6494	6282	6469	8092	7487	8152	7162.65	6415	7910	1.232	0.301	0.0049998	0.0113672
LIMLP_09770	916	827	554	1170	1596	1396	922	871	863	1062	1102	1311	1021.96	885	1158	1.303	0.381	0.0202709	0.0402151
LIMLP_09775	365	360	257	342	470	475	367	379	400	311	325	446	371.36	382	361	0.93	-0.104	0.63072	0.725157
LIMLP_09780	351	246	188	238	185	226	353	259	293	216	128	212	243.56	302	185	0.602	-0.731	0.00460231	0.0105643
LIMLP_09785	211	187	169	135	182	176	212	197	263	123	126	165	181.02	224	138	0.614	-0.704	0.00863564	0.018613
LIMLP_09790	60	64	59	52	90	67	60	67	92	47	62	63	65.33	73	57	0.791	-0.338	0.429309	0.541784
LIMLP_09795	55	100	47	81	115	66	55	105	73	74	79	62	74.81	78	72	0.944	-0.084	0.844819	0.893536
LIMLP_09800	390	372	316	215	332	285	393	392	492	195	229	268	328.12	426	231	0.541	-0.886	3.60549e-05	0.000119401
LIMLP_09805	72	74	56	77	113	48	72	78	87	70	78	45	71.78	79	64	0.8	-0.322	0.470694	0.581509
LIMLP_09810	2821	2974	1936	5230	6713	5555	2839	3133	3015	4748	4637	5217	3931.69	2996	4867	1.624	0.699	1.12344e-08	5.81536e-08
LIMLP_09815	479	435	399	111	152	123	482	458	621	101	105	116	313.84	520	107	0.207	-2.269	2.16619e-23	3.48693e-22
LIMLP_09820	0	1	1	1	1	0	0	1	2	1	1	0	0.7	1	1	0.682	-0.552	0.886002	0.920452
LIMLP_09825	12990	12541	8717	13653	17573	15707	13073	13213	13574	12396	12139	14752	13191.3	13287	13096	0.982	-0.026	0.819135	0.873882
LIMLP_09830	6778	6388	4699	5975	8291	7655	6821	6731	7317	5425	5727	7190	6535.16	6956	6114	0.873	-0.196	0.114121	0.18186
LIMLP_09835	4410	4261	3899	4735	6178	5817	4438	4489	6072	4299	4268	5463	4838.21	5000	4677	0.939	-0.09	0.418212	0.530765
LIMLP_09840	5509	4741	3294	5920	8200	6250	5544	4995	5129	5375	5664	5870	5429.71	5223	5636	1.079	0.11	0.365428	0.476712
LIMLP_09845	0	0	0	0	0	0	0	0	0	0	0	0	0	0	0	NA	NA	NA	NA
LIMLP_09850	1011	1008	556	1526	2173	1319	1017	1062	866	1385	1501	1239	1178.45	982	1375	1.401	0.487	0.000488562	0.00136148
LIMLP_09855	7273	6285	4601	9665	14283	11930	7320	6622	7165	8775	9866	11205	8492.07	7036	9949	1.408	0.494	0.00019557	0.000581075
LIMLP_09860	35180	31726	27273	37039	53294	48605	35406	33427	42470	33629	36814	45650	37899.2	37101	38698	1.04	0.056	0.611253	0.707932
LIMLP_09865	64801	61137	44718	62748	87598	67366	65217	64415	69636	56971	60510	63270	63336.4	66423	60250	0.907	-0.141	0.164527	0.247798
LIMLP_09870	31871	31524	27766	23529	30770	23156	32076	33214	43238	21363	21255	21748	28815.5	36176	21455	0.599	-0.74	2.22137e-08	1.10778e-07
LIMLP_09875	4624	4831	2847	9810	11141	6067	4654	5090	4433	8907	7696	5698	6079.64	4726	7434	1.55	0.632	3.55871e-05	0.000118159
LIMLP_09880	5132	4439	3660	3287	4703	4559	5165	4677	5699	2984	3249	4282	4342.7	5180	3505	0.671	-0.576	2.00716e-05	6.96752e-05
LIMLP_09885	3889	3633	2783	2726	3312	3362	3914	3828	4334	2475	2288	3158	3332.65	4025	2640	0.651	-0.62	1.54245e-06	6.27338e-06
LIMLP_09890	2404	2160	1405	2186	2792	2211	2419	2276	2188	1985	1929	2077	2145.51	2294	1997	0.87	-0.2	0.123324	0.193613
LIMLP_09895	23462	19292	15975	24289	33360	27725	23613	20326	24877	22053	23044	26039	23325.2	22939	23712	1.035	0.049	0.671183	0.758007
LIMLP_09900	130422	110542	91454	68257	96542	85327	131259	116469	142414	61972	66688	80139	99823.6	130047	69600	0.534	-0.906	1.37765e-14	1.20545e-13
LIMLP_09905	1781	1951	852	1900	2143	1072	1792	2056	1327	1725	1480	1007	1564.5	1725	1404	0.807	-0.308	0.0490838	0.087584
LIMLP_09910	1986	2021	1489	2885	3940	2927	1999	2129	2319	2619	2722	2749	2422.81	2149	2697	1.257	0.33	0.00769715	0.0168859
LIMLP_09915	4219	4232	2012	6413	8565	6652	4246	4459	3133	5823	5916	6248	4970.77	3946	5996	1.535	0.618	0.000141317	0.000427944
LIMLP_09920	1213	1261	794	5866	8220	7431	1221	1329	1236	5326	5678	6979	3628.17	1262	5994	4.717	2.238	1.3847e-54	1.05652e-52
LIMLP_09925	11633	10998	9911	36376	49029	40523	11708	11588	15434	33027	33868	38059	23947.1	12910	34985	2.729	1.449	1.05876e-36	3.5745e-35
LIMLP_09930	1140	1122	456	1167	1551	992	1147	1182	710	1060	1071	932	1017.03	1013	1021	1.029	0.041	0.822578	0.876171
LIMLP_09935	9569	9718	5819	9209	11820	10779	9630	10239	9061	8361	8165	10124	9263.42	9643	8883	0.918	-0.124	0.384776	0.496052
LIMLP_09940	3133	2564	3112	1538	2379	1856	3153	2701	4846	1396	1643	1743	2580.59	3567	1594	0.459	-1.123	6.472e-10	3.78691e-09
LIMLP_09945	711	614	348	854	1113	675	716	647	542	775	769	634	680.43	635	726	1.146	0.197	0.231476	0.330247
LIMLP_09950	3804	3252	2490	4119	5478	5088	3828	3426	3877	3740	3784	4779	3905.78	3710	4101	1.099	0.137	0.296394	0.403781
LIMLP_09955	1375	1372	817	953	1156	865	1384	1446	1272	865	799	812	1096.3	1367	825	0.604	-0.728	9.25812e-07	3.88984e-06
LIMLP_09960	1073	1124	579	1044	1179	656	1080	1184	902	948	814	616	924.03	1055	793	0.745	-0.425	0.0116998	0.0245258
LIMLP_09965	1473	1442	722	1304	1828	1058	1482	1519	1124	1184	1263	994	1261.07	1375	1147	0.837	-0.257	0.0649555	0.111223
LIMLP_09970	1434	1317	652	1154	1587	1060	1443	1388	1015	1048	1096	996	1164.28	1282	1047	0.824	-0.279	0.0884879	0.145823
LIMLP_09975	1864	1869	1236	2216	2511	1233	1876	1969	1925	2012	1735	1158	1779.07	1923	1635	0.83	-0.269	0.17017	0.254888
LIMLP_09980	23972	23082	16497	11961	16371	15467	24126	24320	25689	10860	11309	14527	18471.6	24712	12232	0.491	-1.026	1.63705e-16	1.66543e-15
LIMLP_09985	82144	71903	67187	46464	62801	52273	82671	75758	104625	42186	43381	49095	66286	87685	44887	0.516	-0.956	1.66986e-16	1.69428e-15
LIMLP_09990	42212	37651	32455	27025	36936	29819	42483	39670	50540	24537	25514	28006	35124.9	44231	26019	0.59	-0.76	5.87053e-12	4.25781e-11
LIMLP_09995	17545	18438	6626	3330	4511	3658	17658	19427	10318	3023	3116	3436	9496.23	15801	3192	0.209	-2.261	1.50816e-25	2.73982e-24
LIMLP_10000	464	563	188	602	853	503	467	593	293	547	589	472	493.52	451	536	1.227	0.295	0.185971	0.274778
LIMLP_10005	175	310	147	315	330	201	176	327	229	286	228	189	239.06	244	234	0.975	-0.037	0.911297	0.939113
LIMLP_10010	663	659	321	362	623	344	667	694	500	329	430	323	490.59	620	361	0.582	-0.781	8.08509e-05	0.000253865
LIMLP_10015	547	608	107	158	228	111	551	641	167	143	157	104	293.82	453	135	0.336	-1.571	2.73958e-06	1.07415e-05
LIMLP_10020	228	264	119	270	379	240	229	278	185	245	262	225	237.55	231	244	1.066	0.093	0.709839	0.791823
LIMLP_10025	13913	12848	11032	10897	14455	12628	14002	13537	17179	9894	9985	11860	12742.9	14906	10580	0.711	-0.492	2.59214e-06	1.02054e-05
LIMLP_10030	2601	2436	1376	1952	2455	2311	2618	2567	2143	1772	1696	2170	2160.94	2443	1879	0.767	-0.382	0.029929	0.0567491
LIMLP_10035	3745	3773	2319	2412	3276	3279	3769	3975	3611	2190	2263	3080	3148.01	3785	2511	0.655	-0.609	0.00026753	0.000779106
LIMLP_10040	911	803	425	1211	1866	1099	917	846	662	1100	1289	1032	974.23	808	1140	1.416	0.502	0.00272069	0.00659012
LIMLP_10045	1921	1846	2400	2918	3434	2597	1933	1945	3737	2649	2372	2439	2512.69	2538	2487	1.031	0.044	0.844346	0.893283
LIMLP_10050	4824	4151	5499	13125	12526	5809	4855	4374	8563	11917	8653	5456	7302.77	5931	8675	1.473	0.559	0.323101	0.433261
LIMLP_10055	8560	9131	7571	5533	7126	8158	8615	9621	11790	5024	4922	7662	7938.86	10009	5869	0.579	-0.789	4.53666e-10	2.68331e-09
LIMLP_10060	132099	137789	110462	30136	31890	11361	132947	145177	172014	27361	22029	10670	85032.9	150046	20020	0.125	-2.996	1.17185e-26	2.21317e-25
LIMLP_10065	2884	2582	1935	2505	3224	2943	2903	2720	3013	2274	2227	2764	2650.27	2879	2422	0.838	-0.255	0.0450195	0.0811738
LIMLP_10070	15	23	3	34	37	6	15	24	5	31	26	6	17.68	15	21	1.391	0.476	0.568005	0.670463
LIMLP_10075	1779	1560	1014	1948	2646	2352	1790	1644	1579	1769	1828	2209	1803.08	1671	1935	1.153	0.206	0.197908	0.289502
LIMLP_10080	327	310	188	1084	1518	1339	329	327	293	984	1049	1258	706.47	316	1097	3.445	1.785	3.03734e-20	4.02342e-19
LIMLP_10085	33	22	30	42	76	56	33	23	47	38	52	53	41.06	34	48	1.426	0.512	0.365681	0.476712
LIMLP_10090	1347	1444	733	848	1119	878	1356	1521	1141	770	773	825	1064.34	1339	789	0.592	-0.756	1.32085e-05	4.76698e-05
LIMLP_10095	9	10	9	19	22	3	9	11	14	17	15	3	11.48	11	12	0.9	-0.151	0.890042	0.922693
LIMLP_10105	1840	2061	923	8573	11570	8039	1852	2172	1437	7784	7992	7550	4797.78	1820	7775	4.326	2.113	2.46517e-45	1.28831e-43
LIMLP_10110	6267	5706	4475	7306	9553	6754	6307	6012	6969	6633	6599	6343	6477.22	6429	6525	1.017	0.024	0.843173	0.89229
LIMLP_10115	2742	2626	2319	3024	4368	3744	2760	2767	3611	2746	3017	3516	3069.47	3046	3093	1.019	0.027	0.826167	0.877947
LIMLP_10120	6105	5374	4579	6398	8629	7653	6144	5662	7131	5809	5961	7188	6315.68	6312	6319	1.001	0.002	0.988709	0.991307
LIMLP_10125	3464	3160	2541	4615	6370	5022	3486	3329	3957	4190	4400	4717	4013.25	3591	4436	1.237	0.307	0.00862675	0.0186043
LIMLP_10130	1012	910	754	1403	1804	1389	1018	959	1174	1274	1246	1305	1162.66	1050	1275	1.218	0.285	0.05351	0.0945971
LIMLP_10135	3930	3975	1948	2661	3311	1976	3955	4188	3033	2416	2287	1856	2955.97	3725	2186	0.589	-0.765	4.4014e-10	2.61333e-09
LIMLP_10140	16018	14247	13255	40153	49334	29812	16121	15011	20641	36456	34078	27999	25051.1	17258	32844	1.911	0.935	1.87028e-07	8.58617e-07
LIMLP_10145	79359	77533	53094	194009	247447	195393	79868	81690	82679	176146	170929	183512	129137	81412	176862	2.172	1.119	9.74572e-29	2.04285e-27
LIMLP_10150	11543	12713	4371	48045	54860	20006	11617	13395	6807	43621	37896	18790	22020.8	10606	33436	3.084	1.625	1.45255e-31	3.64572e-30
LIMLP_10155	1255	1198	972	3	2	1	1263	1262	1514	3	1	1	673.99	1346	2	0.001	-9.649	9.15447e-50	5.91937e-48
LIMLP_10160	3760	3517	3313	10617	14165	12672	3784	3706	5159	9639	9785	11901	7329.08	4216	10442	2.494	1.319	9.03676e-31	2.14132e-29
LIMLP_10165	101	76	68	69	104	100	102	80	106	63	72	94	86	96	76	0.789	-0.342	0.377938	0.488922
LIMLP_10170	23137	22705	16867	16773	22981	18567	23285	23922	26266	15229	15875	17438	20335.8	24491	16181	0.66	-0.598	2.96584e-09	1.62334e-08
LIMLP_10175	257	299	165	229	279	214	259	315	257	208	193	201	238.71	277	201	0.726	-0.461	0.0665851	0.113555
LIMLP_10180	442	482	296	482	599	215	445	508	461	438	414	202	411.16	471	351	0.71	-0.494	0.0831475	0.138337
LIMLP_10185	2816	3041	2094	2943	3573	1711	2834	3204	3261	2672	2468	1607	2674.34	3100	2249	0.711	-0.492	0.0151476	0.0308368
LIMLP_10190	6162	5901	4444	5379	6184	3260	6202	6217	6920	4884	4272	3062	5259.41	6446	4073	0.622	-0.686	0.000233238	0.000684991
LIMLP_10195	1574	1379	995	644	840	607	1584	1453	1549	585	580	570	1053.59	1529	578	0.379	-1.401	8.05879e-22	1.17794e-20
LIMLP_10200	1999	2108	871	963	1194	518	2012	2221	1356	874	825	487	1295.8	1863	729	0.387	-1.369	3.57091e-20	4.6976e-19
LIMLP_10205	7305	6111	5541	2585	4854	3805	7352	6439	8629	2347	3353	3574	5282.12	7473	3091	0.41	-1.286	2.06838e-14	1.78932e-13
[truncated: 1,838 more rows]
